# Supplementary material for: Attitudes towards the timing of first birth and gender-based violence in rural Niger: Are adolescent wives with attitudes different from their husbands and peers at a higher risk of intimate partner violence and reproductive coercion?
Source: PLoS One. 2025 Sep 30;20(9):e0333677. doi: 10.1371/journal.pone.0333677 (PMC12483244; doi:10.1371/journal.pone.0333677)
Supplement: S1 File — (XLSX) [file pone.0333677.s002.xlsx]

## Sheet: Sheet1
age	agediff	mar_age	parity	asset	mar_type	school	h_school	work	h_work	h_mig	ethnicity	hh_food	w_att	h_att	dev_hw	vil_w_att	vil_h_att	dev_vil_w	dev_vil_h	rc_ever	p_ipv	s_ipv	vil
18	11	15	3	1	1	Only modern	Only Koranic	1	1	1	1	0	1	3	wife neg dev	33.3333	55.5556	No dev	No dev	0	0	0	01
15	9	12	2	2	1	Both	Only modern	0	1	1	1	0	1	3	wife neg dev	33.3333	55.5556	No dev	No dev	0	0	0	01
18	6	16	2	1	1	None	Both	0	1	0	1	0	2	3	wife neg dev	22.2222	55.5556	positive	No dev	0	0	0	01
19	11	16	2	2	1	Both	Both	0	0	0	1	1	2	1	wife pos dev	22.2222	66.6667	positive	No dev	0	0	0	01
18	0	16	1	2	1	Only Koranic	Only Koranic	0	1	0	1	1	1	2	wife neg dev	33.3333	55.5556	No dev	No dev	0	0	0	01
17	1	16	0	1	1	Both	None	0	1	1	1	1	1	1	No dev	33.3333	66.6667	No dev	negative	0	0	0	01
18	0	14	2	2	1	Both	Both	0	1	0	1	0	1	1	No dev	33.3333	66.6667	No dev	negative	0	0	0	01
18	0	16	0	1	1	Only Koranic	Both	0	1	1	1	1	1	2	wife neg dev	33.3333	55.5556	No dev	No dev	0	0	0	01
18	6	16	0	1	1	Only Koranic	Only modern	0	1	0	1	0	2	1	wife pos dev	22.2222	66.6667	positive	No dev	0	0	0	01
15	10	15	1	2	1	Only modern	Both	0	1	0	1	0	1	2	wife neg dev	33.3333	55.5556	No dev	No dev	0	0	0	01
17	8	14	0	3	1	Only Koranic	Only modern	1	1	1	4	0	2	1	wife pos dev	78.2609	93.4783	No dev	No dev	0	0	0	03
15	5	14	0	1	1	None	None	0	1	0	4	0	2	1	wife pos dev	78.2609	93.4783	No dev	No dev	0	0	0	03
16	4	13	0	1	1	None	Both	0	1	0	4	0	2	2	No dev	78.2609	91.3043	No dev	No dev	0	0	0	03
19	6	15	1	2	1	Only Koranic	Only Koranic	0	1	1	4	0	2	2	No dev	78.2609	91.3043	No dev	No dev	0	0	0	03
15	7	14	0	1	1	None	None	0	1	1	4	0	2	2	No dev	78.2609	91.3043	No dev	No dev	0	0	0	03
15	5	14	0	2	1	Both	Only Koranic	0	1	1	4	0	2	2	No dev	78.2609	91.3043	No dev	No dev	0	0	0	03
15	3	13	1	2	1	None	None	0	1	1	4	0	2	2	No dev	78.2609	91.3043	No dev	No dev	0	0	0	03
15	15	13	1	0	1	Only Koranic	None	0	1	0	4	0	1	2	wife neg dev	80.4348	91.3043	negative	negative	0	0	0	03
19	11	14	0	2	1	None	None	0	1	1	4	0	1	2	wife neg dev	80.4348	91.3043	negative	negative	0	0	0	03
15	7	15	0	1	1	None	None	0	1	1	4	0	1	2	wife neg dev	80.4348	91.3043	negative	negative	0	0	0	03
15	10	13	1	1	1	None	None	0	1	0	4	0	1	2	wife neg dev	80.4348	91.3043	negative	negative	0	0	0	03
19	11	14	2	1	1	None	None	0	1	0	4	0	2	2	No dev	78.2609	91.3043	No dev	No dev	0	0	0	03
16	14	15	1	2	2	None	None	0	1	0	4	0	1	2	wife neg dev	80.4348	91.3043	negative	negative	0	0	0	03
17	10	14	1	1	2	None	None	0	1	1	4	0	1	2	wife neg dev	80.4348	91.3043	negative	negative	0	0	0	03
18	2	15	1	2	1	None	None	0	1	0	4	0	1	1	No dev	80.4348	93.4783	negative	negative	0	0	0	03
18	9	14	1	1	1	None	Only Koranic	1	1	0	4	0	3	2	wife pos dev	78.2609	91.3043	No dev	No dev	0	0	0	03
19	3	14	1	1	1	None	Only modern	1	1	1	4	1	3	2	wife pos dev	78.2609	91.3043	No dev	No dev	0	0	0	03
18	5	15	0	1	1	None	None	0	1	0	4	1	2	2	No dev	78.2609	91.3043	No dev	No dev	0	0	0	03
15	10	14	0	2	2	None	Only Koranic	1	1	0	4	0	2	2	No dev	78.2609	91.3043	No dev	No dev	0	0	0	03
17	13	15	1	1	1	None	Only Koranic	0	1	0	4	1	3	2	wife pos dev	78.2609	91.3043	No dev	No dev	0	0	0	03
15	11	14	0	2	2	Only Koranic	Only Koranic	1	1	0	4	0	2	2	No dev	78.2609	91.3043	No dev	No dev	0	0	0	03
15	10	14	0	2	1	Both	None	1	1	0	4	1	3	2	wife pos dev	78.2609	91.3043	No dev	No dev	0	0	0	03
15	5	14	0	1	1	None	None	0	1	1	4	0	3	3	No dev	78.2609	91.3043	No dev	No dev	0	0	0	03
15	5	13	0	2	1	None	None	0	1	0	4	0	2	2	No dev	78.2609	91.3043	No dev	No dev	0	0	0	03
19	6	16	2	2	1	None	None	0	1	1	4	0	2	2	No dev	78.2609	91.3043	No dev	No dev	0	0	0	03
15	8	13	0	1	1	Only modern	None	1	1	1	4	0	2	2	No dev	78.2609	91.3043	No dev	No dev	0	0	0	03
19	1	15	1	2	1	None	None	0	1	0	4	0	1	2	wife neg dev	80.4348	91.3043	negative	negative	0	0	0	03
16	4	15	0	2	1	None	Only modern	0	1	0	4	0	2	2	No dev	78.2609	91.3043	No dev	No dev	0	0	0	03
19	11	14	2	2	1	None	Only modern	0	1	0	4	0	1	2	wife neg dev	80.4348	91.3043	negative	negative	0	0	0	03
17	5	17	0	2	1	None	None	0	1	0	4	0	2	2	No dev	78.2609	91.3043	No dev	No dev	0	0	0	03
19	6	15	1	2	1	None	Only Koranic	0	1	0	4	0	3	2	wife pos dev	78.2609	91.3043	No dev	No dev	0	0	0	03
16	9	13	0	2	2	None	Only Koranic	0	1	1	4	0	2	2	No dev	78.2609	91.3043	No dev	No dev	0	0	0	03
15	3	15	0	2	1	None	None	0	1	0	4	0	2	2	No dev	78.2609	91.3043	No dev	No dev	0	0	0	03
19	6	15	0	2	1	None	None	0	1	1	4	0	2	1	wife pos dev	78.2609	93.4783	No dev	No dev	1	0	0	03
19	8	15	2	1	1	None	Only Koranic	0	1	0	4	0	2	2	No dev	78.2609	91.3043	No dev	No dev	0	0	0	03
19	3	16	0	1	1	None	Both	0	1	0	1	1	3	2	wife pos dev	78.2609	91.3043	No dev	No dev	0	0	0	03
15	5	14	0	2	1	Only Koranic	None	0	1	1	4	0	2	2	No dev	78.2609	91.3043	No dev	No dev	0	0	0	03
15	5	15	0	0	1	Only modern	Both	0	1	0	4	0	2	2	No dev	78.2609	91.3043	No dev	No dev	0	0	0	03
17	13	14	1	2	2	None	None	1	1	1	4	0	3	3	No dev	78.2609	91.3043	No dev	No dev	0	0	0	03
15	10	14	0	1	1	Only Koranic	Only Koranic	0	1	1	4	0	3	2	wife pos dev	78.2609	91.3043	No dev	No dev	0	0	0	03
18	4	14	1	1	1	None	None	1	1	0	4	1	1	2	wife neg dev	80.4348	91.3043	negative	negative	0	0	0	03
17	3	13	1	2	1	None	Only Koranic	1	1	0	4	0	3	2	wife pos dev	78.2609	91.3043	No dev	No dev	0	0	0	03
17	3	14	0	2	1	None	None	1	1	0	4	0	3	2	wife pos dev	78.2609	91.3043	No dev	No dev	0	0	0	03
16	4	16	0	0	1	None	None	0	1	1	4	0	2	2	No dev	78.2609	91.3043	No dev	No dev	0	0	0	03
15	7	14	0	0	1	None	None	0	1	0	4	0	3	2	wife pos dev	78.2609	91.3043	No dev	No dev	0	0	0	03
19	8	17	0	1	1	Both	Both	1	1	1	1	0	3	2	wife pos dev	78.2609	91.3043	No dev	No dev	0	0	0	03
19	22	18	1	4	2	Only Koranic	Only Koranic	0	1	0	1	0	1	1	No dev	50	8.33333	No dev	No dev	0	0	0	04
19	25	18	1	1	1	None	Only Koranic	1	1	0	1	0	1	2	wife neg dev	50	0	No dev	No dev	0	0	0	04
17	5	17	0	4	1	Only modern	Both	0	1	0	1	0	1	1	No dev	50	8.33333	No dev	No dev	0	1	0	04
16	22	15	0	2	2	Both	None	0	1	0	1	0	1	1	No dev	50	8.33333	No dev	No dev	0	0	0	04
15	11	15	0	5	1	None	Both	1	1	0	1	0	1	1	No dev	50	8.33333	No dev	No dev	0	0	0	04
16	5	16	0	2	1	Both	Both	1	1	1	1	0	2	1	wife pos dev	41.6667	8.33333	No dev	positive	0	0	0	04
18	19	16	0	1	2	Both	Only Koranic	1	1	1	1	0	2	1	wife pos dev	41.6667	8.33333	No dev	positive	1	0	0	04
17	7	17	0	2	1	Both	Only Koranic	0	1	1	1	0	2	1	wife pos dev	41.6667	8.33333	No dev	positive	0	0	0	04
19	5	16	0	2	1	Only Koranic	Both	0	1	1	1	0	3	1	wife pos dev	41.6667	8.33333	No dev	positive	0	1	1	04
19	18	17	1	3	2	Only Koranic	Only Koranic	0	1	0	1	0	2	1	wife pos dev	41.6667	8.33333	No dev	positive	0	0	0	04
18	8	16	1	5	1	Only Koranic	Both	0	1	0	1	0	1	1	No dev	50	8.33333	No dev	No dev	0	0	0	04
17	13	14	1	2	1	Only Koranic	Only Koranic	1	1	0	1	1	3	1	wife pos dev	41.6667	8.33333	No dev	positive	0	0	0	04
18	6	13	1	3	1	Only Koranic	Only modern	0	1	1	1	0	1	1	No dev	50	8.33333	No dev	No dev	1	0	1	04
17	13	14	2	2	1	Both	Only Koranic	0	1	0	1	0	1	2	wife neg dev	50	25	No dev	No dev	0	0	0	05
18	4	17	0	1	1	Both	None	0	1	0	1	0	2	2	No dev	37.5	25	positive	positive	0	0	1	05
15	44	15	0	1	1	Only Koranic	None	0	1	0	1	0	2	1	wife pos dev	37.5	37.5	positive	positive	0	0	0	05
16	9	16	0	2	2	Only Koranic	Both	0	1	1	1	0	1	1	No dev	50	37.5	No dev	No dev	0	0	0	05
18	5	15	0	1	1	None	Only modern	0	1	0	1	1	1	1	No dev	50	37.5	No dev	No dev	0	0	0	05
16	4	16	0	1	1	Both	Both	0	1	1	1	1	1	1	No dev	50	37.5	No dev	No dev	0	0	0	05
18	7	15	1	2	1	Only modern	Only Koranic	0	1	1	1	1	1	1	No dev	50	37.5	No dev	No dev	0	0	0	05
17	7	16	0	2	1	Only Koranic	Both	1	1	1	1	0	2	3	wife neg dev	37.5	25	positive	positive	0	0	1	05
19	16	13	1	2	2	Both	Only Koranic	1	1	1	1	0	2	1	wife pos dev	37.5	37.5	positive	positive	0	0	0	05
17	13	17	0	2	1	Only modern	Only Koranic	1	1	0	1	0	2	1	wife pos dev	62.5	0	No dev	positive	0	0	0	06
18	4	18	0	2	1	Only modern	Only modern	0	1	0	4	0	2	1	wife pos dev	62.5	0	No dev	positive	0	0	1	06
19	16	14	0	5	1	None	Only Koranic	1	1	0	1	0	2	1	wife pos dev	62.5	0	No dev	positive	1	1	1	06
18	22	17	0	2	2	Both	Only Koranic	1	1	1	1	0	2	1	wife pos dev	62.5	0	No dev	positive	1	1	1	06
17	7	16	0	3	1	None	Both	0	1	1	1	0	2	1	wife pos dev	62.5	0	No dev	positive	0	1	0	06
17	8	17	1	1	1	Only modern	Only Koranic	0	1	1	1	1	1	1	No dev	75	0	negative	No dev	0	0	0	06
19	26	15	1	3	2	None	Only Koranic	0	1	0	1	0	1	1	No dev	75	0	negative	No dev	0	0	0	06
17	5	16	0	2	1	Both	Only modern	0	1	1	1	0	1	1	No dev	75	0	negative	No dev	0	0	0	06
16	3	14	1	3	2	Only modern	Both	0	1	0	1	1	1	1	No dev	33.3333	58.3333	No dev	No dev	1	1	1	07
19	0	16	1	4	1	Both	Both	1	1	0	1	0	2	3	wife neg dev	25	50	positive	No dev	1	1	0	07
15	6	15	0	2	1	None	Only modern	1	1	1	1	0	1	1	No dev	33.3333	58.3333	No dev	No dev	0	0	0	07
15	10	15	0	2	1	Only modern	None	1	1	0	1	0	1	2	wife neg dev	33.3333	50	No dev	No dev	0	0	0	07
16	6	16	0	3	1	Both	Both	1	1	0	1	0	2	1	wife pos dev	25	58.3333	positive	No dev	0	0	0	07
16	3	16	0	1	2	Only Koranic	Only Koranic	0	0	0	1	0	2	3	wife neg dev	25	50	positive	No dev	0	0	0	07
16	9	16	0	1	2	Both	Only modern	1	1	0	1	0	1	2	wife neg dev	33.3333	50	No dev	No dev	0	0	0	07
19	0	17	0	2	1	Only Koranic	Both	0	1	1	1	0	1	1	No dev	33.3333	58.3333	No dev	No dev	0	0	0	07
19	0	16	1	2	1	Only modern	Only Koranic	0	1	0	4	0	1	1	No dev	33.3333	58.3333	No dev	No dev	0	0	0	07
18	-1	18	0	3	1	Both	Both	0	0	0	1	0	1	2	wife neg dev	33.3333	50	No dev	No dev	0	0	0	07
16	9	15	1	1	1	Only Koranic	Only modern	0	0	0	1	1	1	2	wife neg dev	33.3333	50	No dev	No dev	0	0	0	07
17	0	17	0	0	1	Only modern	Both	0	1	0	1	0	1	3	wife neg dev	33.3333	50	No dev	No dev	0	0	0	07
16	2	16	0	1	1	Only modern	Only modern	1	1	1	1	0	2	1	wife pos dev	25	58.3333	positive	No dev	0	0	0	07
16	10	16	0	2	1	Only modern	Only Koranic	0	1	0	1	0	2	1	wife pos dev	80	46.6667	No dev	No dev	0	0	0	08
18	22	16	0	3	2	None	None	1	1	0	1	0	1	1	No dev	86.6667	46.6667	negative	No dev	0	0	0	08
18	4	18	0	3	1	None	Only modern	0	1	0	1	0	2	1	wife pos dev	80	46.6667	No dev	No dev	0	0	0	08
19	4	18	0	2	1	Both	Both	1	1	1	1	0	2	1	wife pos dev	80	46.6667	No dev	No dev	0	0	0	08
19	6	16	1	2	1	Only Koranic	Only modern	1	1	0	1	0	2	1	wife pos dev	80	46.6667	No dev	No dev	0	1	1	08
19	11	18	1	3	1	Both	Only Koranic	1	1	0	1	0	2	1	wife pos dev	80	46.6667	No dev	No dev	0	0	0	08
19	9	18	0	3	2	None	Both	1	1	0	1	0	2	2	No dev	80	40	No dev	No dev	0	0	0	08
18	12	17	0	3	1	Only modern	Only Koranic	0	1	0	1	0	1	1	No dev	86.6667	46.6667	negative	No dev	0	0	0	08
17	13	16	0	2	2	None	Only modern	0	1	1	1	0	2	2	No dev	80	40	No dev	No dev	1	0	0	08
19	6	16	0	4	1	Both	Both	0	1	1	1	0	3	2	wife pos dev	80	40	No dev	No dev	0	0	0	08
18	7	18	0	3	1	None	Only modern	1	1	1	1	1	2	1	wife pos dev	80	46.6667	No dev	No dev	0	0	0	08
19	11	17	0	3	2	None	Both	0	1	1	1	0	2	2	No dev	80	40	No dev	No dev	0	1	0	08
16	9	16	0	4	1	Only Koranic	Both	0	1	0	1	0	2	1	wife pos dev	80	46.6667	No dev	No dev	0	0	0	08
16	6	16	0	2	1	Only modern	Both	0	1	1	1	0	2	2	No dev	80	40	No dev	No dev	0	0	0	08
19	11	16	0	1	1	Only modern	Only Koranic	0	1	0	1	0	1	2	wife neg dev	86.6667	40	negative	No dev	0	0	0	08
19	4	15	0	3	1	Only modern	Only modern	1	1	1	1	0	2	2	No dev	80	40	No dev	No dev	0	0	1	08
19	16	15	1	0	2	None	Only Koranic	0	1	0	1	1	1	2	wife neg dev	37.5	37.5	No dev	No dev	0	0	0	11
18	7	17	0	1	1	Both	Only Koranic	0	0	0	1	1	2	2	No dev	25	37.5	positive	positive	0	0	0	11
18	2	15	0	1	1	None	Only Koranic	1	0	1	1	0	1	2	wife neg dev	37.5	37.5	No dev	No dev	0	0	0	11
18	12	15	1	2	1	Both	None	0	0	0	1	1	1	1	No dev	37.5	50	No dev	No dev	0	0	0	11
15	9	15	0	0	1	None	Only modern	1	0	0	1	1	2	1	wife pos dev	25	50	positive	No dev	0	0	0	11
19	6	14	1	3	1	None	None	0	0	0	1	0	3	3	No dev	25	37.5	positive	positive	0	0	0	11
17	10	15	1	1	1	None	Only modern	1	0	1	1	0	1	1	No dev	37.5	50	No dev	No dev	0	0	0	11
18	0	15	2	4	2	Only Koranic	None	0	0	0	1	0	1	1	No dev	37.5	50	No dev	No dev	0	0	0	11
18	10	15	1	0	1	None	None	1	0	0	1	1	1	1	No dev	37.5	50	No dev	No dev	0	0	0	11
19	6	14	1	1	1	Both	Only Koranic	0	0	1	1	0	2	1	wife pos dev	38.0952	4.7619	positive	positive	0	0	0	12
18	20	17	0	3	1	Both	Only Koranic	0	1	0	1	0	2	1	wife pos dev	38.0952	4.7619	positive	positive	0	0	0	12
17	30	17	0	2	2	Only Koranic	Only Koranic	0	1	0	1	0	2	1	wife pos dev	38.0952	4.7619	positive	positive	0	0	1	12
19	6	15	1	2	1	Only Koranic	None	1	0	1	1	0	1	1	No dev	42.8571	4.7619	No dev	No dev	1	0	0	12
19	13	14	1	3	1	Only Koranic	Only Koranic	0	0	0	1	0	1	1	No dev	42.8571	4.7619	No dev	No dev	0	0	0	12
15	20	14	1	3	1	Both	Only Koranic	0	1	0	1	0	2	1	wife pos dev	38.0952	4.7619	positive	positive	0	0	0	12
17	11	17	0	2	2	None	Only Koranic	0	1	1	1	1	1	1	No dev	42.8571	4.7619	No dev	No dev	0	0	0	12
18	27	16	1	5	2	None	Only Koranic	0	1	0	1	0	2	1	wife pos dev	38.0952	4.7619	positive	positive	0	0	1	12
19	19	15	1	3	1	Both	Both	0	1	0	1	0	1	1	No dev	42.8571	4.7619	No dev	No dev	0	0	0	12
19	16	15	1	3	1	Only Koranic	Only Koranic	0	1	0	1	0	1	1	No dev	42.8571	4.7619	No dev	No dev	0	0	0	12
18	7	14	1	3	1	Only Koranic	Only modern	0	1	1	1	0	1	1	No dev	42.8571	4.7619	No dev	No dev	0	1	0	12
16	3	14	0	2	1	Only Koranic	Only Koranic	0	0	1	4	0	1	1	No dev	42.8571	4.7619	No dev	No dev	0	0	0	12
19	8	13	1	2	1	Only Koranic	Only modern	0	1	0	4	0	1	1	No dev	42.8571	4.7619	No dev	No dev	0	0	0	12
19	19	16	1	2	1	Both	Only Koranic	0	1	1	1	0	2	1	wife pos dev	38.0952	4.7619	positive	positive	0	0	0	12
19	5	16	0	2	1	None	Only Koranic	0	1	0	4	0	1	1	No dev	42.8571	4.7619	No dev	No dev	0	0	0	12
15	3	15	0	2	1	None	Both	0	1	1	4	0	1	1	No dev	42.8571	4.7619	No dev	No dev	0	0	0	12
16	23	15	0	2	1	Only Koranic	Only Koranic	0	1	0	4	0	2	1	wife pos dev	38.0952	4.7619	positive	positive	0	0	0	12
19	7	14	1	2	1	Only Koranic	Only Koranic	0	1	1	4	0	1	1	No dev	42.8571	4.7619	No dev	No dev	0	0	0	12
18	17	14	1	2	2	Both	Only modern	1	1	0	1	0	1	2	wife neg dev	42.8571	0	No dev	No dev	0	0	0	12
18	0	17	0	2	1	Both	None	0	1	1	1	0	1	1	No dev	42.8571	4.7619	No dev	No dev	1	0	0	12
15	5	14	0	2	1	Both	Only modern	0	1	0	1	0	2	1	wife pos dev	38.0952	4.7619	positive	positive	0	0	0	12
18	20	12	2	3	1	Only Koranic	None	1	1	0	1	0	2	1	wife pos dev	38.0952	4.7619	positive	positive	1	0	1	12
16	5	16	0	1	1	Both	Both	0	0	0	1	1	1	3	wife neg dev	85	50	negative	No dev	0	0	0	13
19	17	16	1	3	1	Both	None	0	0	0	1	0	2	2	No dev	80	50	No dev	No dev	0	0	0	13
18	14	14	1	2	1	Both	Only Koranic	0	0	1	1	1	1	1	No dev	85	55	negative	No dev	0	0	0	13
16	-1	16	0	4	1	Only Koranic	Only Koranic	0	1	0	1	1	2	1	wife pos dev	80	55	No dev	No dev	1	0	0	13
18	11	16	1	2	1	Only Koranic	Both	0	1	1	1	1	2	1	wife pos dev	80	55	No dev	No dev	1	0	0	13
16	14	15	0	1	1	Only Koranic	Only Koranic	0	0	0	1	1	2	1	wife pos dev	80	55	No dev	No dev	0	0	0	13
15	0	14	1	2	1	Both	Only Koranic	0	0	1	1	0	2	1	wife pos dev	80	55	No dev	No dev	0	0	0	13
18	0	16	1	2	1	Only Koranic	None	0	0	1	1	1	2	1	wife pos dev	80	55	No dev	No dev	0	0	0	13
15	17	15	0	2	1	Only modern	None	0	1	0	1	0	1	1	No dev	85	55	negative	No dev	0	0	0	13
18	10	16	0	0	2	Both	Only Koranic	0	0	0	1	1	2	3	wife neg dev	80	50	No dev	No dev	1	0	1	13
19	7	17	1	2	1	Both	Only Koranic	0	0	0	1	0	2	3	wife neg dev	80	50	No dev	No dev	1	0	0	13
17	20	16	0	5	1	Both	None	1	1	1	1	1	1	3	wife neg dev	85	50	negative	No dev	0	0	0	13
15	0	13	1	1	1	None	Only Koranic	0	0	1	1	1	2	1	wife pos dev	80	55	No dev	No dev	0	0	0	13
17	-3	14	1	1	1	None	Only modern	0	1	0	1	0	2	1	wife pos dev	80	55	No dev	No dev	1	1	0	13
17	-2	13	0	0	1	Both	None	0	0	1	1	1	2	1	wife pos dev	80	55	No dev	No dev	1	0	0	13
19	6	16	1	2	1	Both	Both	0	0	0	1	0	2	2	No dev	80	50	No dev	No dev	0	0	0	13
18	4	15	1	0	1	Both	Only modern	0	1	0	1	0	2	3	wife neg dev	80	50	No dev	No dev	0	0	0	13
17	8	17	0	0	1	Only Koranic	Only modern	1	0	1	1	1	3	3	No dev	80	50	No dev	No dev	0	0	0	13
18	0	16	1	3	1	Both	Both	1	0	0	1	0	2	3	wife neg dev	80	50	No dev	No dev	0	0	0	13
19	8	16	1	1	1	Only Koranic	Only modern	1	0	0	1	0	2	2	No dev	80	50	No dev	No dev	0	0	0	13
15	20	12	1	2	2	Only Koranic	Only Koranic	0	1	0	1	0	2	2	No dev	58.6207	65.5172	No dev	No dev	0	0	0	15
18	3	17	0	2	1	Only modern	Only modern	0	1	0	1	0	2	3	wife neg dev	58.6207	65.5172	No dev	No dev	0	0	0	15
18	12	16	0	3	2	Only Koranic	Only Koranic	0	1	1	1	0	2	2	No dev	58.6207	65.5172	No dev	No dev	0	0	0	15
18	10	17	0	3	2	Both	Both	0	1	1	1	0	2	2	No dev	58.6207	65.5172	No dev	No dev	0	0	0	15
18	17	17	0	1	1	Both	None	0	1	0	1	0	2	2	No dev	58.6207	65.5172	No dev	No dev	0	0	0	15
18	27	17	0	4	2	Only modern	Only Koranic	0	1	0	1	0	2	3	wife neg dev	58.6207	65.5172	No dev	No dev	0	0	0	15
19	6	17	1	2	1	None	Only Koranic	0	1	1	1	0	2	2	No dev	58.6207	65.5172	No dev	No dev	0	0	0	15
17	23	17	0	1	1	Both	Only Koranic	0	1	0	1	0	2	3	wife neg dev	58.6207	65.5172	No dev	No dev	0	0	0	15
19	19	15	1	1	2	Only modern	Both	1	1	1	1	1	1	2	wife neg dev	62.069	65.5172	negative	negative	0	0	0	15
18	2	16	1	3	1	Both	Both	0	1	0	1	0	1	1	No dev	62.069	68.9655	negative	negative	0	0	0	15
19	21	15	2	5	2	Both	Both	0	1	0	1	0	2	2	No dev	58.6207	65.5172	No dev	No dev	0	0	0	15
15	22	15	0	3	1	Only modern	None	0	1	1	1	0	3	2	wife pos dev	58.6207	65.5172	No dev	No dev	0	0	0	15
17	13	14	1	2	2	Only modern	Only Koranic	1	1	1	1	1	1	2	wife neg dev	62.069	65.5172	negative	negative	0	0	0	15
19	6	14	2	0	1	None	Only Koranic	1	1	0	1	1	1	2	wife neg dev	62.069	65.5172	negative	negative	0	0	0	15
19	16	14	3	0	2	None	None	0	1	1	1	1	1	1	No dev	62.069	68.9655	negative	negative	0	0	0	15
19	9	14	3	2	1	None	Only modern	0	1	0	1	0	1	1	No dev	62.069	68.9655	negative	negative	0	0	0	15
17	15	16	0	2	1	None	Only Koranic	1	1	1	1	0	1	1	No dev	62.069	68.9655	negative	negative	0	0	0	15
19	23	15	1	2	1	None	None	0	1	1	1	0	1	1	No dev	62.069	68.9655	negative	negative	0	0	0	15
19	19	14	2	1	2	Only modern	None	1	1	1	1	0	1	2	wife neg dev	62.069	65.5172	negative	negative	0	0	0	15
15	20	13	0	2	2	None	None	0	1	1	1	1	1	2	wife neg dev	62.069	65.5172	negative	negative	0	0	0	15
16	9	16	0	2	1	Only modern	Both	0	1	0	1	1	1	1	No dev	62.069	68.9655	negative	negative	0	0	0	15
18	2	17	1	3	1	Only modern	Only Koranic	1	1	1	1	0	1	2	wife neg dev	62.069	65.5172	negative	negative	0	0	0	15
18	2	15	1	1	1	Both	Only Koranic	0	0	0	1	0	2	2	No dev	58.6207	65.5172	No dev	No dev	0	1	1	15
18	4	15	1	1	1	Only modern	None	0	1	0	1	1	3	1	wife pos dev	58.6207	68.9655	No dev	No dev	0	1	0	15
19	6	15	0	2	1	Only modern	Only Koranic	0	1	1	1	0	3	1	wife pos dev	58.6207	68.9655	No dev	No dev	0	1	0	15
16	4	14	0	3	1	Only modern	None	0	1	1	1	1	3	1	wife pos dev	58.6207	68.9655	No dev	No dev	1	0	0	15
17	5	15	1	2	1	Both	Both	1	1	1	1	0	2	2	No dev	58.6207	65.5172	No dev	No dev	0	0	0	15
19	1	15	0	2	1	None	None	0	1	0	1	0	3	1	wife pos dev	58.6207	68.9655	No dev	No dev	0	0	0	15
19	2	15	0	1	1	None	Both	1	1	1	1	0	3	2	wife pos dev	58.6207	65.5172	No dev	No dev	0	0	0	15
16	4	14	0	3	1	Only Koranic	None	1	0	1	1	0	2	2	No dev	58.6207	65.5172	No dev	No dev	1	0	0	15
16	10	15	1	1	1	Both	Both	0	0	0	4	1	2	3	wife neg dev	20	90	positive	No dev	0	0	0	22
16	16	15	1	2	2	None	Only Koranic	0	1	0	1	0	1	3	wife neg dev	30	90	No dev	negative	0	0	0	22
18	10	15	1	2	1	Only modern	Both	0	1	0	1	0	1	3	wife neg dev	30	90	No dev	negative	0	0	0	22
15	10	15	0	2	1	Only modern	Both	0	1	0	1	0	1	1	No dev	30	100	No dev	negative	0	0	0	22
19	13	14	3	1	1	Only Koranic	Both	0	1	0	1	0	1	3	wife neg dev	30	90	No dev	negative	0	0	0	22
17	6	15	1	2	1	Both	Both	0	0	1	1	1	2	3	wife neg dev	20	90	positive	No dev	0	0	0	22
17	18	15	1	2	1	Both	Only Koranic	0	1	0	1	1	1	2	wife neg dev	30	90	No dev	negative	0	0	0	22
16	7	16	0	2	1	Only modern	Both	0	1	0	1	0	1	2	wife neg dev	30	90	No dev	negative	0	0	0	22
17	3	15	0	2	1	Both	Only modern	0	1	0	4	1	2	2	No dev	20	90	positive	No dev	0	0	0	22
18	7	14	1	2	1	None	Both	0	1	0	1	0	1	2	wife neg dev	30	90	No dev	negative	0	0	0	22
17	9	15	1	2	1	None	Both	0	1	0	1	0	1	2	wife neg dev	30	90	No dev	negative	0	0	0	22
19	5	16	1	2	1	Only modern	Both	0	0	1	1	0	2	3	wife neg dev	50	66.6667	No dev	No dev	0	0	0	23
19	18	15	3	1	1	Both	Both	0	0	0	1	0	2	3	wife neg dev	50	66.6667	No dev	No dev	0	1	0	23
19	23	14	4	2	1	None	Both	0	0	0	1	0	2	3	wife neg dev	50	66.6667	No dev	No dev	0	0	0	23
19	16	12	3	2	1	None	Both	0	0	0	1	0	2	2	No dev	50	66.6667	No dev	No dev	0	0	0	23
18	14	18	0	1	1	None	Only modern	0	1	0	1	0	1	1	No dev	66.6667	83.3333	negative	negative	1	0	0	23
18	14	17	0	2	1	None	Only Koranic	0	1	0	1	0	1	2	wife neg dev	66.6667	66.6667	negative	negative	0	0	0	23
18	14	17	0	1	1	None	Only Koranic	0	1	0	1	0	1	1	No dev	66.6667	83.3333	negative	negative	0	0	0	23
17	6	17	0	3	1	Only modern	Only Koranic	0	1	0	1	0	2	1	wife pos dev	69.2308	0	No dev	positive	0	0	0	24
18	37	15	1	3	1	Only modern	Both	0	1	1	1	0	1	1	No dev	73.0769	0	negative	No dev	0	0	0	24
17	6	15	1	2	1	Both	Only Koranic	1	1	0	1	0	1	1	No dev	73.0769	0	negative	No dev	0	0	0	24
19	31	16	1	2	2	Only Koranic	None	0	1	1	1	0	2	1	wife pos dev	69.2308	0	No dev	positive	0	0	0	24
18	7	15	1	2	1	None	None	1	1	0	1	0	2	1	wife pos dev	69.2308	0	No dev	positive	0	0	0	24
15	5	15	0	2	1	Both	Only Koranic	0	1	0	1	0	2	1	wife pos dev	69.2308	0	No dev	positive	0	0	0	24
18	29	15	0	3	1	None	Only Koranic	0	1	0	1	0	2	1	wife pos dev	69.2308	0	No dev	positive	1	1	1	24
18	4	18	0	3	1	Both	Both	0	1	0	1	0	2	1	wife pos dev	69.2308	0	No dev	positive	0	0	0	24
19	7	18	0	0	1	Only modern	Only Koranic	0	1	0	1	0	2	1	wife pos dev	69.2308	0	No dev	positive	0	1	0	24
17	13	16	0	3	1	None	Both	0	1	0	1	0	1	1	No dev	73.0769	0	negative	No dev	0	0	0	24
15	7	15	0	3	1	None	Only Koranic	0	1	1	1	0	1	1	No dev	73.0769	0	negative	No dev	0	0	0	24
19	9	15	2	3	1	None	Both	0	1	1	1	0	1	1	No dev	73.0769	0	negative	No dev	0	0	0	24
19	5	16	1	1	1	Only Koranic	Both	0	1	1	1	0	1	1	No dev	73.0769	0	negative	No dev	0	1	0	24
17	8	15	1	2	1	None	Only modern	1	1	1	1	1	2	1	wife pos dev	69.2308	0	No dev	positive	0	0	1	24
17	5	15	2	3	1	Only modern	Both	1	1	1	1	0	2	1	wife pos dev	69.2308	0	No dev	positive	0	0	0	24
19	11	15	2	1	1	None	Both	1	1	0	1	0	2	1	wife pos dev	69.2308	0	No dev	positive	0	0	0	24
19	3	15	1	2	1	Both	Only modern	1	1	0	1	0	2	1	wife pos dev	69.2308	0	No dev	positive	0	0	0	24
18	14	15	0	1	1	None	Only Koranic	0	1	0	1	0	1	1	No dev	73.0769	0	negative	No dev	0	1	1	24
17	6	17	0	2	1	Both	Only modern	0	1	0	1	0	2	1	wife pos dev	69.2308	0	No dev	positive	0	0	0	24
17	8	14	1	1	1	None	None	0	1	0	1	0	2	1	wife pos dev	69.2308	0	No dev	positive	0	0	0	24
18	27	15	0	2	1	None	Both	0	1	0	1	0	2	1	wife pos dev	69.2308	0	No dev	positive	0	0	0	24
18	7	15	1	1	1	None	Only Koranic	0	1	0	1	0	2	1	wife pos dev	69.2308	0	No dev	positive	0	0	0	24
16	12	16	0	2	1	None	Both	1	1	0	1	0	2	1	wife pos dev	69.2308	0	No dev	positive	0	0	0	24
19	3	17	1	2	1	None	Both	1	1	0	1	0	2	1	wife pos dev	69.2308	0	No dev	positive	0	0	0	24
18	5	17	1	2	1	Both	None	1	1	0	1	0	2	1	wife pos dev	69.2308	0	No dev	positive	0	1	1	24
19	9	18	1	3	1	Only modern	Only modern	0	1	0	1	0	2	1	wife pos dev	69.2308	0	No dev	positive	0	0	0	24
17	5	17	0	3	1	Both	Only modern	0	1	1	1	0	1	1	No dev	73.0769	0	negative	No dev	0	0	0	24
15	17	15	0	3	1	None	None	0	1	0	4	0	2	2	No dev	87.5	100	No dev	No dev	0	0	1	25
17	5	15	0	3	1	None	None	1	1	1	4	0	3	2	wife pos dev	87.5	100	No dev	No dev	0	0	0	25
16	6	16	0	2	1	None	Both	0	1	1	4	0	2	2	No dev	87.5	100	No dev	No dev	0	0	0	25
16	6	15	0	3	1	None	Only modern	0	1	1	4	0	3	2	wife pos dev	87.5	100	No dev	No dev	0	0	0	25
16	9	16	0	2	2	None	None	0	1	0	4	0	1	2	wife neg dev	100	100	negative	negative	0	0	0	25
15	5	15	0	3	1	Only Koranic	Only modern	0	1	0	4	0	2	2	No dev	87.5	100	No dev	No dev	0	0	0	25
16	16	14	1	2	1	None	None	1	1	1	4	0	2	2	No dev	87.5	100	No dev	No dev	0	0	0	25
16	5	15	0	1	1	None	Only modern	0	1	0	4	0	2	2	No dev	87.5	100	No dev	No dev	0	1	1	25
15	20	15	0	3	1	None	Only Koranic	1	1	1	4	0	2	3	wife neg dev	87.5	100	No dev	No dev	0	0	0	25
18	5	15	0	2	1	Only Koranic	None	0	1	1	4	0	1	1	No dev	50	20	No dev	No dev	0	0	0	26
15	10	13	0	3	2	Only Koranic	Only Koranic	1	1	0	4	0	3	1	wife pos dev	40	20	No dev	positive	0	0	1	26
19	4	15	1	2	1	Only modern	Only Koranic	0	1	0	4	0	1	1	No dev	50	20	No dev	No dev	0	0	0	26
18	4	15	0	2	1	Only modern	Only Koranic	0	0	1	4	0	1	2	wife neg dev	50	10	No dev	No dev	0	0	0	26
18	7	15	1	3	1	None	Only Koranic	1	1	0	4	0	2	2	No dev	40	10	No dev	positive	0	0	0	26
16	9	14	0	2	1	None	Only Koranic	0	0	1	4	0	1	1	No dev	50	20	No dev	No dev	0	0	0	26
17	6	15	1	3	1	None	Only Koranic	1	1	0	4	0	2	1	wife pos dev	40	20	No dev	positive	0	0	0	26
19	13	14	1	2	1	None	None	1	1	0	4	0	2	1	wife pos dev	40	20	No dev	positive	0	0	0	26
15	7	15	0	3	1	Only modern	None	1	1	0	4	0	3	1	wife pos dev	40	20	No dev	positive	0	0	0	26
19	8	15	1	2	1	None	None	0	1	1	4	0	1	1	No dev	50	20	No dev	No dev	0	0	0	26
18	5	14	1	2	1	None	Only Koranic	1	1	1	4	0	1	1	No dev	50	20	No dev	No dev	0	0	1	26
15	15	15	0	2	2	Only modern	Only Koranic	0	1	0	1	0	1	1	No dev	28.5714	100	No dev	negative	0	0	0	28
18	8	16	1	0	1	None	Both	1	1	0	1	0	1	3	wife neg dev	28.5714	85.7143	No dev	negative	1	0	0	28
17	8	14	1	1	1	None	Both	0	1	0	1	0	2	3	wife neg dev	14.2857	85.7143	positive	No dev	0	0	0	28
18	17	16	1	1	2	Only modern	Only Koranic	0	1	0	1	0	1	2	wife neg dev	28.5714	85.7143	No dev	negative	0	0	0	28
17	8	16	1	2	1	Only modern	Only Koranic	0	1	1	1	0	1	2	wife neg dev	28.5714	85.7143	No dev	negative	0	0	0	28
17	18	17	0	1	1	Both	Only Koranic	0	1	0	1	0	1	2	wife neg dev	28.5714	85.7143	No dev	negative	0	0	0	28
18	6	18	0	2	1	Only modern	None	0	1	1	1	0	2	2	No dev	14.2857	85.7143	positive	No dev	0	0	0	28
17	5	17	0	1	1	Both	Both	0	1	1	1	0	1	2	wife neg dev	28.5714	85.7143	No dev	negative	0	0	0	28
17	18	16	0	4	1	Only Koranic	Both	1	1	0	1	0	1	3	wife neg dev	65	100	negative	negative	0	0	0	29
17	9	15	2	1	1	Only Koranic	Only Koranic	0	1	0	1	1	1	2	wife neg dev	65	100	negative	negative	0	0	0	29
17	5	17	0	1	1	Only Koranic	Both	0	1	0	1	1	2	2	No dev	60	100	No dev	No dev	0	0	0	29
19	9	14	0	2	1	Only Koranic	Both	0	1	0	1	0	1	2	wife neg dev	65	100	negative	negative	0	0	0	29
18	10	15	1	3	1	None	Both	0	1	0	1	0	1	2	wife neg dev	65	100	negative	negative	0	0	0	29
17	15	16	1	1	1	Only Koranic	Both	0	1	0	1	0	2	3	wife neg dev	60	100	No dev	No dev	0	0	0	29
17	18	15	1	2	2	Only Koranic	Only Koranic	0	1	0	1	0	1	2	wife neg dev	65	100	negative	negative	0	0	0	29
18	4	17	0	1	1	None	Both	0	1	1	1	0	2	2	No dev	60	100	No dev	No dev	0	0	0	29
18	4	18	0	1	1	Only Koranic	Only modern	0	1	0	1	0	2	2	No dev	60	100	No dev	No dev	0	0	0	29
17	6	14	1	1	1	Only Koranic	Only Koranic	0	1	1	4	0	2	2	No dev	60	100	No dev	No dev	0	0	0	29
19	5	17	1	3	1	Only Koranic	Only modern	0	1	1	4	0	2	2	No dev	60	100	No dev	No dev	0	0	0	29
17	11	16	0	1	1	Only Koranic	Both	0	1	0	1	0	2	2	No dev	60	100	No dev	No dev	0	0	0	29
16	4	16	0	0	1	Only Koranic	Both	0	1	0	1	1	1	2	wife neg dev	65	100	negative	negative	0	0	0	29
19	14	19	1	0	1	None	Only Koranic	0	1	0	4	0	2	2	No dev	60	100	No dev	No dev	0	0	0	29
15	20	15	0	0	1	Both	Both	0	1	0	1	1	2	2	No dev	60	100	No dev	No dev	0	0	0	29
18	27	16	1	1	2	None	Only Koranic	0	1	0	1	0	2	2	No dev	60	100	No dev	No dev	0	0	0	29
19	16	17	0	2	1	Only Koranic	Both	1	1	0	1	0	2	2	No dev	60	100	No dev	No dev	0	0	0	29
19	8	18	0	4	1	Both	Only modern	0	1	0	1	0	1	2	wife neg dev	65	100	negative	negative	0	0	0	29
18	2	14	1	2	1	None	Only Koranic	1	1	0	4	0	2	2	No dev	60	100	No dev	No dev	0	0	0	29
19	36	17	0	2	1	None	Both	0	1	0	1	0	1	2	wife neg dev	65	100	negative	negative	0	0	0	29
19	8	15	1	2	1	None	Both	0	1	0	1	0	2	2	No dev	60	100	No dev	No dev	0	0	0	29
18	17	16	0	0	1	None	Only Koranic	0	0	0	1	1	3	2	wife pos dev	28.5714	71.4286	positive	No dev	0	0	0	38
19	13	15	2	3	2	None	Only Koranic	0	0	0	1	1	2	2	No dev	28.5714	71.4286	positive	No dev	0	0	0	38
19	36	15	0	3	2	Both	Only modern	1	1	0	1	1	2	1	wife pos dev	28.5714	85.7143	positive	No dev	0	0	0	38
17	11	16	0	1	1	Only modern	Only modern	0	1	0	1	1	1	1	No dev	42.8571	85.7143	No dev	negative	0	0	0	38
18	14	17	1	1	1	None	None	0	1	0	1	0	1	2	wife neg dev	42.8571	71.4286	No dev	negative	0	0	0	38
18	14	17	1	1	1	None	Both	0	1	0	1	0	1	2	wife neg dev	42.8571	71.4286	No dev	negative	0	0	0	38
18	4	18	0	2	1	None	Only modern	0	1	0	1	0	1	2	wife neg dev	42.8571	71.4286	No dev	negative	0	0	0	38
18	14	17	0	1	1	None	Both	0	0	0	1	0	1	2	wife neg dev	42.8571	71.4286	No dev	negative	0	0	0	38
18	6	18	0	2	1	None	Both	0	1	0	1	0	2	2	No dev	27.2727	100	positive	No dev	0	0	0	39
16	11	16	0	1	1	Only Koranic	Only Koranic	0	1	1	1	0	1	2	wife neg dev	36.3636	100	No dev	negative	0	0	0	39
18	6	15	1	2	1	Only Koranic	Both	0	1	1	1	1	1	2	wife neg dev	36.3636	100	No dev	negative	0	0	0	39
17	1	15	1	2	2	Both	Only Koranic	0	1	0	1	1	1	3	wife neg dev	36.3636	100	No dev	negative	0	0	0	39
17	9	17	0	1	2	Both	Only Koranic	0	0	1	1	1	1	3	wife neg dev	36.3636	100	No dev	negative	0	0	0	39
17	15	16	0	2	1	Only modern	Both	0	1	0	1	0	2	3	wife neg dev	27.2727	100	positive	No dev	0	0	0	39
18	6	16	0	3	1	Only modern	Both	0	1	0	1	1	1	3	wife neg dev	36.3636	100	No dev	negative	0	0	0	39
19	21	15	2	2	1	Only modern	Both	1	1	0	1	0	2	2	No dev	27.2727	100	positive	No dev	0	0	0	39
17	8	16	0	1	1	None	Only modern	0	1	1	1	0	1	2	wife neg dev	36.3636	100	No dev	negative	0	0	0	39
19	6	15	0	3	1	Only modern	Both	0	1	1	1	0	1	2	wife neg dev	36.3636	100	No dev	negative	0	0	0	39
18	17	18	0	2	1	Both	Only Koranic	0	1	0	1	0	2	2	No dev	27.2727	100	positive	No dev	0	0	0	39
19	26	19	0	3	1	Both	Only modern	0	1	0	1	0	1	2	wife neg dev	36.3636	100	No dev	negative	0	0	0	39
18	11	16	1	0	1	Only modern	Only modern	0	1	1	1	0	2	2	No dev	72.3404	34.0426	No dev	positive	0	0	0	41
16	14	16	0	2	1	None	Both	0	1	1	1	0	2	1	wife pos dev	72.3404	36.1702	No dev	positive	0	0	0	41
17	33	16	0	0	1	None	None	0	1	0	1	1	2	1	wife pos dev	72.3404	36.1702	No dev	positive	0	0	0	41
18	12	16	0	1	1	Only modern	Only Koranic	0	1	0	4	1	2	1	wife pos dev	72.3404	36.1702	No dev	positive	0	0	0	41
19	13	17	0	2	1	Only Koranic	Only Koranic	0	1	0	1	0	2	1	wife pos dev	72.3404	36.1702	No dev	positive	0	0	0	41
17	3	17	0	1	1	Both	Only Koranic	0	1	0	1	0	2	1	wife pos dev	72.3404	36.1702	No dev	positive	0	0	0	41
16	19	14	1	2	2	None	Both	0	1	0	1	1	1	1	No dev	74.4681	36.1702	negative	No dev	0	0	0	41
19	8	15	2	2	1	Only modern	Only Koranic	0	1	0	1	0	2	1	wife pos dev	72.3404	36.1702	No dev	positive	0	0	0	41
15	10	15	0	0	1	Only Koranic	None	0	1	0	1	1	1	1	No dev	74.4681	36.1702	negative	No dev	0	0	0	41
19	26	14	0	1	1	None	None	1	1	0	1	0	1	2	wife neg dev	74.4681	34.0426	negative	No dev	0	0	0	41
16	4	15	0	1	1	Only modern	Both	1	1	0	1	0	1	2	wife neg dev	74.4681	34.0426	negative	No dev	1	0	0	41
18	12	16	1	2	1	Only modern	None	1	1	0	1	0	1	1	No dev	74.4681	36.1702	negative	No dev	0	0	0	41
17	8	15	1	2	1	Only modern	None	1	1	0	1	1	1	1	No dev	74.4681	36.1702	negative	No dev	0	0	0	41
15	17	14	1	0	1	None	None	0	1	0	1	0	1	2	wife neg dev	74.4681	34.0426	negative	No dev	0	0	0	41
15	15	15	1	0	1	None	Only Koranic	0	1	0	1	0	1	2	wife neg dev	74.4681	34.0426	negative	No dev	0	0	0	41
18	7	14	3	1	1	None	Only Koranic	0	1	1	1	0	1	1	No dev	74.4681	36.1702	negative	No dev	0	0	0	41
16	9	15	1	2	1	None	Only modern	1	1	0	1	0	1	1	No dev	74.4681	36.1702	negative	No dev	0	0	0	41
16	12	15	1	1	1	None	Only modern	0	1	0	1	1	1	1	No dev	74.4681	36.1702	negative	No dev	0	0	0	41
17	8	16	0	0	1	None	Only modern	1	1	0	1	1	3	1	wife pos dev	72.3404	36.1702	No dev	positive	0	0	0	41
19	7	14	2	2	1	None	Both	1	1	1	1	1	3	1	wife pos dev	72.3404	36.1702	No dev	positive	0	0	0	41
18	3	18	0	0	1	None	Only Koranic	0	1	0	1	1	1	2	wife neg dev	74.4681	34.0426	negative	No dev	0	0	0	41
19	16	14	1	0	1	None	Only Koranic	1	1	0	1	1	3	2	wife pos dev	72.3404	34.0426	No dev	positive	0	0	0	41
19	10	15	0	2	1	None	Only modern	1	1	1	1	0	2	1	wife pos dev	72.3404	36.1702	No dev	positive	0	0	0	41
17	28	14	2	0	1	Only modern	Only Koranic	1	1	0	1	1	2	1	wife pos dev	72.3404	36.1702	No dev	positive	0	0	0	41
18	14	15	2	1	1	Only modern	Only Koranic	0	1	0	1	1	2	1	wife pos dev	72.3404	36.1702	No dev	positive	0	0	0	41
17	4	14	2	1	1	Both	Only Koranic	0	1	1	1	1	2	1	wife pos dev	72.3404	36.1702	No dev	positive	0	0	0	41
16	9	16	0	1	1	Both	Only modern	1	1	0	1	1	2	1	wife pos dev	72.3404	36.1702	No dev	positive	0	0	0	41
19	10	19	0	3	1	Both	Only modern	0	1	0	1	0	2	1	wife pos dev	72.3404	36.1702	No dev	positive	0	0	0	41
17	18	17	0	1	1	None	Only Koranic	0	1	1	1	0	2	1	wife pos dev	72.3404	36.1702	No dev	positive	0	0	0	41
19	13	15	1	0	1	None	Both	0	1	1	1	1	2	1	wife pos dev	72.3404	36.1702	No dev	positive	0	0	0	41
16	9	15	1	1	1	Both	Only Koranic	0	1	1	1	0	2	1	wife pos dev	72.3404	36.1702	No dev	positive	0	0	0	41
19	6	15	1	0	1	None	None	1	1	1	1	0	2	1	wife pos dev	72.3404	36.1702	No dev	positive	0	0	0	41
17	3	17	0	0	1	Both	None	0	1	1	1	0	2	1	wife pos dev	72.3404	36.1702	No dev	positive	0	0	0	41
16	11	14	0	3	2	Both	Only Koranic	1	1	1	1	0	2	2	No dev	72.3404	34.0426	No dev	positive	0	0	0	41
15	5	14	1	0	1	None	Only Koranic	0	1	0	4	0	2	2	No dev	72.3404	34.0426	No dev	positive	0	0	0	41
16	4	15	0	2	1	None	Only Koranic	0	1	1	4	0	2	2	No dev	72.3404	34.0426	No dev	positive	0	0	0	41
15	5	15	0	1	1	None	Only Koranic	1	1	0	4	0	3	1	wife pos dev	72.3404	36.1702	No dev	positive	0	0	0	41
15	5	15	0	0	1	None	None	1	1	0	1	0	2	1	wife pos dev	72.3404	36.1702	No dev	positive	0	0	0	41
16	3	16	0	1	1	None	None	0	1	0	4	1	3	2	wife pos dev	72.3404	34.0426	No dev	positive	0	0	0	41
15	5	15	0	0	1	None	Only Koranic	0	1	0	4	0	2	2	No dev	72.3404	34.0426	No dev	positive	0	1	0	41
19	3	16	1	2	1	None	Only Koranic	1	1	0	4	0	1	1	No dev	74.4681	36.1702	negative	No dev	0	0	0	41
15	5	14	0	0	1	None	Only modern	0	1	0	4	1	2	2	No dev	72.3404	34.0426	No dev	positive	0	0	0	41
18	9	18	0	2	1	Only Koranic	None	0	1	0	4	0	2	3	wife neg dev	72.3404	34.0426	No dev	positive	0	0	0	41
15	3	14	0	4	1	None	Only Koranic	1	1	1	4	0	2	3	wife neg dev	72.3404	34.0426	No dev	positive	0	0	0	41
16	1	16	0	1	1	None	Only Koranic	1	1	0	4	1	2	1	wife pos dev	72.3404	36.1702	No dev	positive	0	0	0	41
16	4	14	0	3	1	None	Only Koranic	1	1	0	4	0	3	1	wife pos dev	72.3404	36.1702	No dev	positive	0	0	0	41
16	4	12	1	4	1	Only Koranic	None	0	1	0	4	0	3	2	wife pos dev	72.3404	34.0426	No dev	positive	0	0	0	41
19	16	14	2	3	1	Only modern	Only modern	1	1	0	4	0	2	2	No dev	72.3404	34.0426	No dev	positive	0	0	0	41
17	21	15	0	2	1	Only Koranic	Both	1	1	1	1	0	3	1	wife pos dev	83.3333	58.3333	No dev	No dev	0	0	0	42
17	6	17	0	4	1	Only modern	Only modern	0	1	0	1	0	2	1	wife pos dev	83.3333	58.3333	No dev	No dev	0	0	0	42
17	23	17	0	2	2	Both	Only Koranic	0	1	0	4	0	2	1	wife pos dev	83.3333	58.3333	No dev	No dev	0	0	0	42
18	12	17	0	4	2	None	Only Koranic	0	1	1	1	0	2	2	No dev	83.3333	50	No dev	No dev	0	0	0	42
19	5	19	0	3	1	Both	Both	1	1	0	4	0	2	2	No dev	83.3333	50	No dev	No dev	0	0	0	42
18	32	14	1	0	1	Both	Both	0	1	0	4	1	2	1	wife pos dev	83.3333	58.3333	No dev	No dev	0	0	0	42
19	6	16	0	3	1	None	Both	1	1	1	1	1	3	1	wife pos dev	83.3333	58.3333	No dev	No dev	1	0	0	42
19	5	16	1	4	1	Only Koranic	Only modern	0	1	0	1	0	2	2	No dev	83.3333	50	No dev	No dev	0	0	0	42
15	10	15	0	3	1	None	Both	1	1	0	4	0	1	1	No dev	91.6667	58.3333	negative	No dev	0	0	0	42
18	7	15	1	2	1	None	Both	0	1	0	1	0	1	2	wife neg dev	91.6667	50	negative	No dev	0	0	0	42
18	3	17	0	1	1	None	Only modern	0	1	0	1	0	2	2	No dev	83.3333	50	No dev	No dev	0	0	0	42
17	17	17	0	3	1	Only modern	Only Koranic	1	1	0	4	0	2	2	No dev	83.3333	50	No dev	No dev	0	0	0	42
18	12	15	0	1	1	Only Koranic	Both	0	1	0	1	0	2	2	No dev	83.3333	50	No dev	No dev	0	0	0	42
15	6	15	0	0	1	Only Koranic	Only modern	0	0	1	1	1	1	2	wife neg dev	75	100	negative	negative	0	0	0	44
18	30	15	1	3	2	Only modern	Only Koranic	0	0	0	1	0	2	2	No dev	70	100	No dev	No dev	0	0	0	44
19	3	15	2	0	1	None	Only modern	0	1	1	1	1	1	2	wife neg dev	75	100	negative	negative	0	1	0	44
19	12	15	1	1	1	Both	Both	0	0	0	1	1	2	3	wife neg dev	70	100	No dev	No dev	1	0	0	44
18	9	18	0	1	1	None	Only Koranic	0	0	0	1	1	2	2	No dev	70	100	No dev	No dev	0	0	0	44
18	7	13	2	0	1	Only Koranic	Only modern	0	0	0	1	1	1	3	wife neg dev	75	100	negative	negative	1	0	0	44
18	3	17	0	2	1	Only modern	Only modern	1	1	0	1	1	2	2	No dev	70	100	No dev	No dev	0	1	0	44
18	7	16	1	1	1	None	Both	0	0	0	1	0	2	2	No dev	70	100	No dev	No dev	0	0	0	44
19	9	14	1	1	1	Only Koranic	Both	0	1	0	1	1	2	2	No dev	70	100	No dev	No dev	0	0	0	44
19	3	15	2	1	1	Only Koranic	Only Koranic	0	0	0	1	1	2	2	No dev	70	100	No dev	No dev	0	0	0	44
19	10	15	1	1	1	Only Koranic	Both	0	0	1	1	1	2	2	No dev	70	100	No dev	No dev	0	0	0	44
15	8	15	0	2	1	Only Koranic	Both	1	0	0	4	1	2	2	No dev	70	100	No dev	No dev	0	0	0	44
15	12	15	0	0	1	Only modern	Only Koranic	0	0	0	1	1	2	2	No dev	70	100	No dev	No dev	0	1	0	44
19	0	15	1	1	1	None	Only modern	0	0	0	1	1	2	2	No dev	70	100	No dev	No dev	0	0	0	44
15	5	15	0	1	1	Only Koranic	Only Koranic	0	0	0	1	1	2	2	No dev	70	100	No dev	No dev	1	0	0	44
17	18	14	3	0	1	None	Only Koranic	0	0	0	4	1	2	2	No dev	70	100	No dev	No dev	1	0	0	44
18	12	17	0	0	1	Only Koranic	Both	0	0	1	1	1	2	2	No dev	70	100	No dev	No dev	0	0	0	44
18	8	15	1	1	1	Only modern	Only Koranic	0	0	0	1	0	1	2	wife neg dev	75	100	negative	negative	0	0	0	44
16	26	15	0	1	1	Only modern	Only Koranic	0	0	0	1	0	1	2	wife neg dev	75	100	negative	negative	0	0	0	44
19	24	15	1	2	2	None	Only Koranic	0	0	0	1	0	2	2	No dev	70	100	No dev	No dev	0	0	0	44
15	3	14	0	0	1	Only modern	None	1	0	0	1	1	1	2	wife neg dev	75	100	negative	negative	0	0	0	44
19	9	15	1	2	1	Only modern	Only modern	0	1	1	1	0	1	1	No dev	28.125	53.125	No dev	No dev	0	0	0	45
19	11	15	1	3	1	Only Koranic	Both	0	0	0	1	0	1	2	wife neg dev	28.125	50	No dev	No dev	0	0	0	45
19	4	15	1	2	1	Only modern	Only Koranic	0	1	0	1	0	1	2	wife neg dev	28.125	50	No dev	No dev	0	0	0	45
19	16	15	1	3	1	None	Only Koranic	1	1	0	1	0	2	2	No dev	25	50	positive	No dev	0	0	0	45
19	8	15	1	2	1	None	Both	1	1	0	1	0	2	3	wife neg dev	25	50	positive	No dev	0	0	0	45
18	7	15	1	3	1	Both	Both	1	1	0	1	0	1	1	No dev	28.125	53.125	No dev	No dev	0	0	0	45
15	2	15	0	2	1	None	Both	1	1	0	1	0	1	2	wife neg dev	28.125	50	No dev	No dev	0	0	0	45
17	5	15	1	1	1	None	Only Koranic	0	1	1	1	0	1	1	No dev	28.125	53.125	No dev	No dev	0	0	0	45
17	5	17	0	2	1	None	Both	1	1	1	1	0	1	2	wife neg dev	28.125	50	No dev	No dev	0	0	0	45
16	7	14	0	1	1	None	Both	0	1	1	1	0	1	2	wife neg dev	28.125	50	No dev	No dev	0	0	0	45
19	11	15	2	1	1	None	Both	0	0	1	1	0	1	2	wife neg dev	28.125	50	No dev	No dev	0	0	0	45
16	9	15	0	1	1	Only modern	Only modern	0	1	0	1	0	1	1	No dev	28.125	53.125	No dev	No dev	0	0	0	45
17	3	15	0	2	1	None	None	0	1	1	1	0	1	1	No dev	28.125	53.125	No dev	No dev	0	0	0	45
17	3	15	1	2	1	Both	None	1	1	1	1	0	2	2	No dev	25	50	positive	No dev	0	0	0	45
18	8	16	0	3	1	Both	Only Koranic	1	1	1	1	0	1	2	wife neg dev	28.125	50	No dev	No dev	0	0	0	45
19	8	15	1	2	1	None	Only Koranic	1	1	1	1	0	2	2	No dev	25	50	positive	No dev	0	0	0	45
18	2	15	1	2	1	None	Both	1	1	0	1	0	3	2	wife pos dev	25	50	positive	No dev	1	0	1	45
19	6	15	2	2	1	Only modern	Both	0	1	1	1	0	1	1	No dev	28.125	53.125	No dev	No dev	0	0	0	45
17	10	15	0	1	1	Only modern	Only modern	1	1	1	1	0	1	2	wife neg dev	28.125	50	No dev	No dev	0	0	0	45
17	11	15	0	1	1	Only modern	Only Koranic	0	1	1	1	0	1	2	wife neg dev	28.125	50	No dev	No dev	0	0	0	45
15	17	15	0	2	1	Both	Only Koranic	1	1	0	1	0	2	1	wife pos dev	25	53.125	positive	No dev	0	0	0	45
19	13	18	0	3	1	Both	Both	1	1	0	1	0	1	1	No dev	28.125	53.125	No dev	No dev	0	0	0	45
19	8	18	0	3	1	Both	Both	1	1	0	1	0	2	2	No dev	25	50	positive	No dev	0	0	0	45
17	8	17	0	3	1	None	Both	1	0	0	1	0	1	1	No dev	28.125	53.125	No dev	No dev	0	0	0	45
19	26	16	1	2	1	None	Both	1	1	0	1	0	2	2	No dev	25	50	positive	No dev	0	1	0	45
18	7	15	1	2	1	None	Only modern	1	1	1	1	1	1	2	wife neg dev	28.125	50	No dev	No dev	0	0	0	45
18	2	15	2	2	1	Only modern	Only Koranic	0	1	1	1	0	1	1	No dev	28.125	53.125	No dev	No dev	0	0	0	45
19	16	15	2	2	1	Only modern	Only Koranic	1	1	1	1	0	1	1	No dev	28.125	53.125	No dev	No dev	0	0	0	45
17	7	17	0	2	1	Both	Only Koranic	1	1	1	1	0	1	1	No dev	28.125	53.125	No dev	No dev	0	0	1	45
15	5	15	0	2	1	None	Both	1	1	0	1	0	2	1	wife pos dev	25	53.125	positive	No dev	0	0	0	45
17	15	15	0	1	1	Only modern	Both	0	1	1	1	0	1	1	No dev	28.125	53.125	No dev	No dev	0	0	0	45
18	4	15	1	1	1	Only modern	Both	0	0	0	1	0	1	1	No dev	28.125	53.125	No dev	No dev	0	0	0	45
18	17	14	1	2	1	Only modern	Only Koranic	0	0	0	1	0	1	1	No dev	28.125	53.125	No dev	No dev	0	0	0	45
19	7	16	2	3	1	Only Koranic	Only Koranic	1	0	1	1	1	2	2	No dev	76.9231	100	No dev	No dev	0	0	0	46
18	10	14	1	2	1	None	Both	0	1	1	1	1	2	2	No dev	76.9231	100	No dev	No dev	0	1	0	46
18	7	15	1	2	1	None	Only Koranic	1	0	0	1	1	2	2	No dev	76.9231	100	No dev	No dev	0	0	0	46
18	19	16	0	2	2	Only Koranic	Only Koranic	0	0	0	1	0	3	2	wife pos dev	76.9231	100	No dev	No dev	0	0	0	46
15	7	15	0	3	1	None	Only Koranic	1	1	0	1	0	2	2	No dev	76.9231	100	No dev	No dev	0	0	0	46
17	8	14	1	2	1	None	None	0	1	0	1	0	2	2	No dev	76.9231	100	No dev	No dev	0	0	0	46
15	5	15	0	1	1	None	Both	0	1	0	1	1	1	2	wife neg dev	84.6154	100	negative	negative	0	0	0	46
17	6	17	0	1	1	Only Koranic	None	0	0	1	1	1	2	2	No dev	76.9231	100	No dev	No dev	0	0	0	46
19	4	15	0	2	1	None	Only modern	0	1	1	1	1	2	2	No dev	76.9231	100	No dev	No dev	0	0	0	46
18	7	16	0	1	1	None	Both	0	1	1	1	1	1	2	wife neg dev	84.6154	100	negative	negative	0	0	0	46
19	6	14	2	0	1	None	Both	0	1	0	4	0	1	2	wife neg dev	84.6154	100	negative	negative	0	0	0	46
15	6	15	0	0	1	None	Only Koranic	0	0	1	1	1	2	2	No dev	76.9231	100	No dev	No dev	0	0	0	46
18	5	18	0	2	1	None	Only Koranic	1	0	0	1	0	2	2	No dev	76.9231	100	No dev	No dev	0	0	0	46
19	3	15	1	0	1	Only modern	Both	0	1	0	1	1	2	2	No dev	76.9231	100	No dev	No dev	0	0	0	46
19	3	17	0	2	1	None	Both	0	1	0	1	0	1	2	wife neg dev	90	93.3333	negative	negative	0	0	0	48
19	16	19	0	4	2	Both	Both	1	1	0	1	0	1	2	wife neg dev	90	93.3333	negative	negative	0	0	0	48
19	11	16	1	2	1	Only modern	Only Koranic	0	1	0	1	0	2	2	No dev	86.6667	93.3333	No dev	No dev	0	0	0	48
18	5	15	0	2	1	None	Only modern	0	1	0	1	0	2	2	No dev	86.6667	93.3333	No dev	No dev	0	0	0	48
18	8	14	1	2	1	Both	Both	1	1	0	1	0	2	3	wife neg dev	86.6667	93.3333	No dev	No dev	0	0	0	48
18	7	14	1	2	1	Only modern	Both	1	1	0	1	0	2	2	No dev	86.6667	93.3333	No dev	No dev	0	0	0	48
19	16	15	2	2	1	Only Koranic	Only Koranic	1	1	0	1	0	2	2	No dev	86.6667	93.3333	No dev	No dev	0	0	0	48
17	13	16	1	1	1	Both	Only modern	1	1	0	1	0	2	2	No dev	86.6667	93.3333	No dev	No dev	0	0	0	48
17	10	17	0	3	1	Only Koranic	Both	0	1	0	1	0	2	1	wife pos dev	86.6667	96.6667	No dev	No dev	0	0	0	48
17	8	14	1	4	1	Only modern	Only Koranic	1	1	0	1	0	2	2	No dev	86.6667	93.3333	No dev	No dev	0	0	0	48
15	14	15	0	5	1	Only Koranic	Only modern	1	1	0	1	0	2	3	wife neg dev	86.6667	93.3333	No dev	No dev	0	0	0	48
19	10	15	2	3	1	None	Both	0	1	0	1	0	2	2	No dev	86.6667	93.3333	No dev	No dev	0	0	0	48
16	9	15	0	3	1	Only modern	Both	1	1	0	1	0	2	2	No dev	86.6667	93.3333	No dev	No dev	0	0	0	48
17	8	17	0	3	2	None	Both	1	1	0	1	0	2	2	No dev	86.6667	93.3333	No dev	No dev	0	0	0	48
19	9	16	2	2	1	Both	Both	1	1	1	1	0	2	2	No dev	86.6667	93.3333	No dev	No dev	0	0	0	48
19	5	15	1	3	1	Both	Both	1	1	0	1	0	2	2	No dev	86.6667	93.3333	No dev	No dev	0	0	0	48
17	3	17	0	3	1	None	Both	1	1	0	1	1	2	2	No dev	86.6667	93.3333	No dev	No dev	0	0	0	48
19	9	15	2	4	1	Only modern	Only modern	1	1	0	1	0	1	2	wife neg dev	90	93.3333	negative	negative	0	0	0	48
18	9	15	1	4	1	Only modern	Only Koranic	1	1	0	1	0	2	2	No dev	86.6667	93.3333	No dev	No dev	0	0	0	48
18	7	15	0	3	1	Only modern	None	0	1	0	1	0	2	2	No dev	86.6667	93.3333	No dev	No dev	0	0	0	48
19	13	19	2	1	1	Both	Only Koranic	0	1	0	1	0	2	1	wife pos dev	86.6667	96.6667	No dev	No dev	0	0	0	48
18	12	14	0	2	1	Both	Both	1	1	0	1	0	2	2	No dev	86.6667	93.3333	No dev	No dev	0	0	0	48
17	3	17	0	1	1	Both	Both	1	1	0	1	0	2	2	No dev	86.6667	93.3333	No dev	No dev	0	0	0	48
19	16	17	3	0	1	Only Koranic	Both	1	1	0	1	1	2	2	No dev	86.6667	93.3333	No dev	No dev	0	0	0	48
18	10	15	1	1	1	None	Only modern	0	1	0	1	0	2	2	No dev	86.6667	93.3333	No dev	No dev	0	0	0	48
18	12	16	0	2	1	Only modern	Only Koranic	1	1	0	1	0	2	2	No dev	86.6667	93.3333	No dev	No dev	0	0	0	48
19	5	15	2	2	1	Only Koranic	Only modern	0	1	1	1	1	1	2	wife neg dev	90	93.3333	negative	negative	0	0	0	48
16	5	16	0	2	1	Only Koranic	Both	0	1	0	1	0	2	2	No dev	86.6667	93.3333	No dev	No dev	0	0	0	48
18	10	15	2	3	1	Both	Only Koranic	0	1	0	1	0	2	2	No dev	86.6667	93.3333	No dev	No dev	0	1	1	48
16	11	16	0	3	1	Both	Both	0	1	0	1	0	2	2	No dev	86.6667	93.3333	No dev	No dev	0	0	0	48
19	21	15	2	3	1	Both	None	0	1	0	1	0	2	2	No dev	86.6667	93.3333	No dev	No dev	0	0	0	48
15	17	14	0	2	1	None	Both	0	1	0	1	0	1	3	wife neg dev	64.2857	100	negative	negative	0	0	0	50
19	4	16	1	0	1	Both	Both	0	1	0	1	0	1	3	wife neg dev	64.2857	100	negative	negative	0	0	0	50
19	6	17	1	1	1	Both	Only Koranic	0	1	0	1	0	1	2	wife neg dev	64.2857	100	negative	negative	0	0	0	50
18	12	15	1	1	1	None	Both	0	1	1	1	0	1	3	wife neg dev	64.2857	100	negative	negative	0	0	0	50
17	3	17	0	0	1	Both	Only Koranic	0	1	0	1	0	2	3	wife neg dev	57.1429	100	No dev	No dev	0	0	0	50
16	4	16	0	2	1	None	Only Koranic	0	1	0	1	0	2	3	wife neg dev	57.1429	100	No dev	No dev	0	0	0	50
17	6	15	1	0	1	None	Both	0	1	0	1	0	1	2	wife neg dev	64.2857	100	negative	negative	0	0	0	50
16	9	16	1	2	1	None	Both	0	1	1	1	0	3	2	wife pos dev	57.1429	100	No dev	No dev	0	0	0	50
18	8	14	1	2	1	Both	Both	1	1	1	1	0	3	3	No dev	57.1429	100	No dev	No dev	0	0	0	50
16	7	16	0	1	1	Only Koranic	Both	1	1	1	1	0	2	2	No dev	57.1429	100	No dev	No dev	0	0	0	50
17	7	15	0	0	1	None	Both	0	1	0	1	0	1	3	wife neg dev	64.2857	100	negative	negative	0	0	0	50
16	24	15	0	2	2	Only Koranic	Only Koranic	1	1	0	1	0	2	3	wife neg dev	57.1429	100	No dev	No dev	0	0	0	50
19	12	16	1	3	1	Only Koranic	Both	0	1	0	1	0	2	3	wife neg dev	57.1429	100	No dev	No dev	0	0	0	50
18	4	16	1	2	1	Only Koranic	Both	1	1	0	1	0	2	2	No dev	57.1429	100	No dev	No dev	0	0	0	50
17	6	15	1	3	1	Both	Both	1	1	1	1	0	3	2	wife pos dev	57.1429	100	No dev	No dev	0	0	0	50
16	14	15	0	2	1	None	Both	0	1	0	1	0	1	2	wife neg dev	50	90	No dev	negative	0	0	0	51
19	6	17	1	0	1	None	Only Koranic	0	1	0	1	0	1	1	No dev	50	95	No dev	negative	0	0	0	51
18	-3	15	1	0	1	None	Both	0	1	0	1	0	1	2	wife neg dev	50	90	No dev	negative	0	0	0	51
18	2	16	1	0	1	None	Both	0	1	1	1	0	1	2	wife neg dev	50	90	No dev	negative	1	0	0	51
15	8	15	0	0	1	None	Only Koranic	0	1	0	1	0	1	2	wife neg dev	50	90	No dev	negative	0	0	0	51
17	11	14	0	1	1	Only Koranic	Both	1	1	0	1	0	3	3	No dev	45	90	No dev	No dev	0	0	0	51
17	17	14	1	0	1	Both	Both	0	1	0	1	0	1	1	No dev	50	95	No dev	negative	0	0	0	51
18	17	16	1	1	1	None	Only Koranic	0	1	1	1	0	1	2	wife neg dev	50	90	No dev	negative	1	0	0	51
18	7	15	1	0	1	None	Only Koranic	0	1	0	1	0	1	2	wife neg dev	50	90	No dev	negative	0	0	0	51
18	10	16	1	0	1	None	Only Koranic	0	1	1	1	0	1	2	wife neg dev	50	90	No dev	negative	0	0	0	51
17	3	16	0	0	1	Only Koranic	Both	1	1	0	1	0	3	3	No dev	45	90	No dev	No dev	0	0	0	51
16	4	15	0	1	1	None	Only Koranic	0	1	0	1	0	2	2	No dev	45	90	No dev	No dev	0	0	0	51
17	17	15	0	1	2	None	Only Koranic	0	1	0	1	0	2	2	No dev	45	90	No dev	No dev	0	0	0	51
19	54	16	0	2	1	None	Only Koranic	0	1	0	1	0	2	2	No dev	45	90	No dev	No dev	0	0	0	51
18	2	17	0	0	1	Only Koranic	Both	1	1	1	1	0	2	3	wife neg dev	45	90	No dev	No dev	0	0	0	51
18	9	15	1	2	1	Only Koranic	Only Koranic	1	1	1	1	0	2	3	wife neg dev	45	90	No dev	No dev	0	0	0	51
16	7	16	0	0	1	None	Both	0	1	0	1	0	1	2	wife neg dev	50	90	No dev	negative	0	0	0	51
18	5	15	1	1	1	None	Only Koranic	0	1	0	1	0	1	2	wife neg dev	50	90	No dev	negative	0	0	0	51
19	21	16	2	2	1	Only modern	Only Koranic	1	1	0	1	0	2	3	wife neg dev	45	90	No dev	No dev	0	0	0	51
17	8	16	0	2	1	Only Koranic	Both	1	1	1	1	0	3	3	No dev	45	90	No dev	No dev	0	0	0	51
17	5	15	1	1	1	Only modern	Both	1	1	1	1	0	2	2	No dev	45	90	No dev	No dev	0	0	0	51
17	10	15	1	1	1	Both	Both	0	1	0	1	1	2	2	No dev	63.6364	84.8485	No dev	No dev	0	0	0	53
18	8	15	1	1	1	Only modern	Only Koranic	0	1	0	1	0	1	1	No dev	66.6667	87.8788	negative	negative	0	0	0	53
19	10	15	2	0	1	None	Both	0	1	1	1	0	2	3	wife neg dev	63.6364	84.8485	No dev	No dev	0	0	0	53
18	3	15	0	2	1	Both	Both	1	1	0	1	0	2	2	No dev	63.6364	84.8485	No dev	No dev	0	0	0	53
19	4	15	1	1	1	Only modern	Both	1	1	1	1	0	2	2	No dev	63.6364	84.8485	No dev	No dev	0	0	0	53
19	21	15	0	2	1	Only Koranic	Only Koranic	0	1	0	1	1	1	2	wife neg dev	66.6667	84.8485	negative	negative	0	0	0	53
16	6	15	1	2	1	None	None	0	1	1	4	0	2	2	No dev	63.6364	84.8485	No dev	No dev	0	0	0	53
19	6	14	1	2	1	Only modern	Both	0	1	0	4	0	2	2	No dev	63.6364	84.8485	No dev	No dev	0	0	0	53
17	8	15	0	2	1	Only modern	None	0	1	0	4	0	1	2	wife neg dev	66.6667	84.8485	negative	negative	0	0	0	53
18	4	15	0	0	1	Both	Only Koranic	0	1	1	4	0	1	2	wife neg dev	66.6667	84.8485	negative	negative	0	0	0	53
17	8	14	0	1	1	None	None	0	0	0	4	0	2	2	No dev	63.6364	84.8485	No dev	No dev	0	0	0	53
16	6	14	0	2	1	None	Only Koranic	0	1	1	4	0	1	1	No dev	66.6667	87.8788	negative	negative	0	0	0	53
15	6	14	0	1	1	None	None	0	1	1	4	0	1	1	No dev	66.6667	87.8788	negative	negative	0	0	0	53
17	8	17	0	3	1	Only Koranic	Both	1	1	0	4	0	1	1	No dev	66.6667	87.8788	negative	negative	0	0	0	53
18	7	14	0	2	1	None	Both	0	1	1	4	0	1	2	wife neg dev	66.6667	84.8485	negative	negative	0	0	0	53
17	8	14	0	0	1	None	Only Koranic	0	1	1	4	0	2	2	No dev	63.6364	84.8485	No dev	No dev	0	0	0	53
16	6	16	0	0	1	None	Both	0	1	1	4	0	2	1	wife pos dev	63.6364	87.8788	No dev	No dev	0	0	0	53
16	6	15	0	3	1	Both	Only Koranic	0	1	1	4	0	2	2	No dev	63.6364	84.8485	No dev	No dev	0	0	0	53
16	7	14	0	0	1	None	None	0	1	0	4	0	2	2	No dev	63.6364	84.8485	No dev	No dev	0	0	0	53
19	22	15	2	0	1	Only modern	Both	0	1	0	1	0	2	2	No dev	63.6364	84.8485	No dev	No dev	0	0	0	53
18	4	18	0	1	1	Both	Both	0	1	1	1	0	2	2	No dev	63.6364	84.8485	No dev	No dev	0	0	0	53
18	4	17	0	4	1	None	Both	0	1	0	1	0	2	2	No dev	63.6364	84.8485	No dev	No dev	0	0	0	53
17	11	17	0	4	1	Both	Only modern	1	1	0	1	0	2	2	No dev	63.6364	84.8485	No dev	No dev	0	0	0	53
18	7	15	0	2	1	Only modern	Both	0	1	0	1	0	1	2	wife neg dev	66.6667	84.8485	negative	negative	0	0	0	53
17	8	15	0	2	1	None	None	0	1	0	4	0	1	2	wife neg dev	66.6667	84.8485	negative	negative	0	0	0	53
18	2	15	0	3	1	Only Koranic	Only Koranic	1	1	1	1	0	1	2	wife neg dev	66.6667	84.8485	negative	negative	0	0	0	53
17	11	15	0	1	2	None	Only Koranic	0	1	1	4	0	2	2	No dev	63.6364	84.8485	No dev	No dev	0	0	0	53
19	3	15	0	1	1	None	None	0	1	1	1	0	2	2	No dev	63.6364	84.8485	No dev	No dev	0	0	0	53
17	8	15	0	1	1	None	Only Koranic	0	1	1	1	0	2	2	No dev	63.6364	84.8485	No dev	No dev	0	0	0	53
16	7	14	0	2	1	Only Koranic	Only Koranic	0	1	0	1	1	2	2	No dev	63.6364	84.8485	No dev	No dev	0	0	0	53
17	8	14	0	1	1	Only modern	None	0	1	1	4	0	2	2	No dev	63.6364	84.8485	No dev	No dev	0	0	0	53
16	11	15	0	0	1	Only Koranic	Only Koranic	0	1	1	4	0	2	2	No dev	63.6364	84.8485	No dev	No dev	0	0	0	53
18	5	15	1	2	2	Only modern	Both	1	1	0	4	0	2	2	No dev	63.6364	84.8485	No dev	No dev	0	0	0	53
19	0	15	1	2	1	Only modern	Only Koranic	0	1	1	4	0	1	2	wife neg dev	66.6667	84.8485	negative	negative	0	0	0	53
15	9	15	0	2	1	Only modern	Both	0	1	1	1	1	1	2	wife neg dev	31.25	100	No dev	negative	0	0	0	54
19	21	14	0	1	1	Only Koranic	Both	0	1	0	1	0	1	3	wife neg dev	31.25	100	No dev	negative	0	0	0	54
16	9	13	1	2	1	Only modern	Both	0	1	1	1	0	1	2	wife neg dev	31.25	100	No dev	negative	0	0	0	54
18	7	15	1	1	1	None	Both	0	1	1	1	0	1	3	wife neg dev	31.25	100	No dev	negative	0	0	0	54
17	5	17	0	0	1	Only modern	Both	0	1	1	1	0	2	2	No dev	25	100	positive	No dev	0	0	0	54
19	6	15	1	1	1	None	Only Koranic	0	1	1	1	0	2	2	No dev	25	100	positive	No dev	0	0	0	54
19	5	16	1	1	1	Only Koranic	Both	0	1	1	1	0	1	2	wife neg dev	31.25	100	No dev	negative	0	0	0	54
19	11	15	2	1	1	Only Koranic	Only Koranic	0	1	1	1	0	1	3	wife neg dev	31.25	100	No dev	negative	0	0	0	54
19	26	18	0	0	1	None	Only Koranic	0	1	1	1	0	2	2	No dev	25	100	positive	No dev	0	0	0	54
19	23	15	3	3	1	None	Both	0	1	0	1	0	1	2	wife neg dev	31.25	100	No dev	negative	0	0	0	54
18	9	15	1	2	1	Only Koranic	Only Koranic	0	1	1	1	0	1	2	wife neg dev	31.25	100	No dev	negative	0	0	0	54
19	8	17	2	3	1	Both	Both	0	1	0	1	0	2	2	No dev	25	100	positive	No dev	0	0	0	54
19	30	16	1	0	1	Both	Only Koranic	0	1	0	1	0	1	3	wife neg dev	31.25	100	No dev	negative	0	0	0	54
19	7	15	0	3	1	Only modern	Only Koranic	0	1	0	1	0	1	2	wife neg dev	31.25	100	No dev	negative	0	0	0	54
18	7	16	1	3	1	None	Only Koranic	0	1	1	1	0	1	3	wife neg dev	31.25	100	No dev	negative	0	0	0	54
18	12	15	1	2	1	None	Both	0	1	0	1	0	1	3	wife neg dev	31.25	100	No dev	negative	0	0	0	54
19	30	16	1	0	1	None	Both	1	1	0	1	0	2	3	wife neg dev	25	100	positive	No dev	0	0	0	54
19	18	15	1	3	1	None	Both	1	1	1	1	1	1	2	wife neg dev	76.7442	90.6977	negative	negative	0	0	1	55
16	3	14	0	2	1	Both	Both	1	1	0	1	0	2	2	No dev	74.4186	90.6977	No dev	No dev	0	0	0	55
18	50	17	0	4	1	None	None	1	1	0	1	0	2	2	No dev	74.4186	90.6977	No dev	No dev	0	0	0	55
17	0	15	1	3	1	Both	Only Koranic	1	1	0	1	1	1	2	wife neg dev	76.7442	90.6977	negative	negative	0	0	0	55
19	16	15	1	3	1	None	Both	1	1	0	1	0	2	1	wife pos dev	74.4186	93.0233	No dev	No dev	0	0	1	55
17	20	17	0	1	1	Both	Both	1	1	0	1	1	2	2	No dev	74.4186	90.6977	No dev	No dev	0	0	0	55
18	14	14	2	0	1	Only modern	Both	0	1	0	4	1	2	2	No dev	74.4186	90.6977	No dev	No dev	0	0	0	55
18	22	17	1	2	1	None	Only modern	0	1	0	1	1	2	2	No dev	74.4186	90.6977	No dev	No dev	1	1	1	55
17	13	16	0	0	1	Only Koranic	Only Koranic	0	1	1	1	0	1	3	wife neg dev	76.7442	90.6977	negative	negative	0	0	0	55
18	12	17	0	1	2	None	Both	0	1	1	4	0	2	2	No dev	74.4186	90.6977	No dev	No dev	0	0	0	55
18	30	15	0	2	1	None	Only Koranic	1	1	0	1	1	2	2	No dev	74.4186	90.6977	No dev	No dev	0	0	0	55
19	13	15	2	1	1	Only modern	Both	0	1	0	1	0	1	2	wife neg dev	76.7442	90.6977	negative	negative	0	0	0	55
16	14	15	0	1	1	Only modern	Both	0	1	1	1	0	1	2	wife neg dev	76.7442	90.6977	negative	negative	0	0	0	55
18	7	18	0	3	1	Only Koranic	Only Koranic	0	1	0	1	0	1	1	No dev	76.7442	93.0233	negative	negative	0	0	0	55
15	5	15	0	1	1	Only Koranic	Both	0	1	0	1	0	1	2	wife neg dev	76.7442	90.6977	negative	negative	0	0	0	55
17	8	15	0	0	1	Both	Both	0	1	0	1	0	3	2	wife pos dev	74.4186	90.6977	No dev	No dev	0	0	0	55
18	14	15	1	2	2	None	Only Koranic	0	1	0	1	0	2	2	No dev	74.4186	90.6977	No dev	No dev	0	0	0	55
19	6	15	1	2	1	Both	Only Koranic	0	1	0	1	0	2	2	No dev	74.4186	90.6977	No dev	No dev	0	0	0	55
19	6	15	1	2	1	Only modern	Both	0	1	0	1	1	2	2	No dev	74.4186	90.6977	No dev	No dev	0	0	0	55
19	11	18	0	3	1	Both	Both	1	1	1	1	0	3	3	No dev	74.4186	90.6977	No dev	No dev	0	0	0	55
18	9	15	1	2	1	None	Both	1	1	0	1	0	3	2	wife pos dev	74.4186	90.6977	No dev	No dev	0	0	0	55
16	6	15	0	1	1	Both	Only Koranic	1	1	1	1	0	3	2	wife pos dev	74.4186	90.6977	No dev	No dev	0	0	1	55
18	11	14	1	1	1	None	Only Koranic	0	1	0	4	0	2	2	No dev	74.4186	90.6977	No dev	No dev	0	0	0	55
17	4	15	0	1	1	Both	Only modern	1	1	0	1	0	3	3	No dev	74.4186	90.6977	No dev	No dev	0	0	0	55
16	12	15	0	2	1	Both	Only modern	1	1	1	1	0	2	2	No dev	74.4186	90.6977	No dev	No dev	0	0	0	55
16	9	16	0	1	1	Both	Both	1	1	0	1	0	3	2	wife pos dev	74.4186	90.6977	No dev	No dev	0	1	0	55
16	4	15	0	4	1	Only modern	Only Koranic	1	0	0	1	0	2	1	wife pos dev	74.4186	93.0233	No dev	No dev	0	0	0	55
16	24	16	0	1	2	Only Koranic	None	0	1	0	1	0	1	3	wife neg dev	76.7442	90.6977	negative	negative	0	0	0	55
18	5	14	2	1	1	Only modern	Both	0	1	0	1	0	1	3	wife neg dev	76.7442	90.6977	negative	negative	0	0	0	55
17	20	17	0	4	2	Both	Both	1	1	0	1	0	2	3	wife neg dev	74.4186	90.6977	No dev	No dev	0	0	0	55
18	2	14	0	3	1	None	None	1	1	0	4	1	2	3	wife neg dev	74.4186	90.6977	No dev	No dev	0	0	0	55
15	13	14	0	1	1	Both	Only Koranic	1	1	0	1	0	2	3	wife neg dev	74.4186	90.6977	No dev	No dev	0	0	0	55
18	6	17	0	1	1	Both	Only modern	0	1	0	1	0	1	2	wife neg dev	76.7442	90.6977	negative	negative	0	0	0	55
19	12	19	0	0	1	Only Koranic	Only Koranic	0	1	0	1	0	2	2	No dev	74.4186	90.6977	No dev	No dev	0	0	0	55
15	53	15	0	5	1	Both	Only modern	0	1	0	1	0	2	2	No dev	74.4186	90.6977	No dev	No dev	0	0	0	55
18	8	18	0	2	1	Only modern	Only modern	0	1	0	1	0	2	2	No dev	74.4186	90.6977	No dev	No dev	0	0	0	55
17	0	15	0	0	1	None	Both	0	1	0	1	0	2	2	No dev	74.4186	90.6977	No dev	No dev	0	0	0	55
18	4	15	1	1	1	Both	Only modern	0	1	0	1	0	2	1	wife pos dev	74.4186	93.0233	No dev	No dev	0	0	0	55
18	0	15	1	1	1	Both	Only modern	0	1	0	1	0	2	2	No dev	74.4186	90.6977	No dev	No dev	0	0	0	55
19	16	15	2	2	1	None	Both	1	1	0	1	0	1	2	wife neg dev	76.7442	90.6977	negative	negative	0	0	0	55
19	6	14	2	1	1	None	Both	0	0	0	1	0	3	2	wife pos dev	74.4186	90.6977	No dev	No dev	0	0	0	55
18	12	14	2	2	1	None	Both	0	1	0	1	0	2	2	No dev	74.4186	90.6977	No dev	No dev	0	0	1	55
15	15	14	0	3	1	Only modern	Only Koranic	0	1	0	1	0	2	3	wife neg dev	74.4186	90.6977	No dev	No dev	0	0	0	55
17	23	13	2	1	1	None	Only Koranic	0	1	0	1	0	2	2	No dev	74.4186	90.6977	No dev	No dev	0	0	0	55
18	7	16	0	2	1	None	Both	1	1	1	1	0	3	2	wife pos dev	60	100	No dev	No dev	0	0	0	56
17	18	16	0	3	1	Only Koranic	Only Koranic	0	1	0	4	0	2	2	No dev	60	100	No dev	No dev	0	0	0	56
18	7	16	0	0	1	Only Koranic	Only Koranic	1	1	1	1	1	3	3	No dev	60	100	No dev	No dev	0	0	0	56
17	11	16	0	2	1	Only Koranic	Both	1	1	1	1	0	3	3	No dev	60	100	No dev	No dev	0	0	0	56
15	9	15	0	2	1	None	Both	1	1	0	1	0	1	2	wife neg dev	64	100	negative	negative	0	0	0	56
18	6	15	1	1	1	None	Only Koranic	0	1	1	1	0	2	2	No dev	60	100	No dev	No dev	1	1	0	56
19	6	15	0	3	1	Both	Only Koranic	0	1	1	1	0	2	2	No dev	60	100	No dev	No dev	0	0	0	56
19	3	18	0	2	1	Only Koranic	Both	0	1	0	1	1	2	2	No dev	60	100	No dev	No dev	0	0	0	56
19	23	17	1	2	2	None	Only modern	0	1	1	1	1	2	2	No dev	60	100	No dev	No dev	0	0	0	56
18	7	17	1	1	1	Only modern	Only Koranic	0	1	1	1	0	2	2	No dev	60	100	No dev	No dev	0	0	0	56
19	8	15	0	2	1	None	None	0	1	0	1	0	1	2	wife neg dev	64	100	negative	negative	0	0	0	56
17	18	17	0	2	2	None	Only Koranic	0	1	1	1	0	2	2	No dev	60	100	No dev	No dev	0	0	0	56
17	10	15	1	2	1	Only Koranic	Both	1	1	1	1	0	2	3	wife neg dev	60	100	No dev	No dev	0	0	0	56
18	8	14	0	1	1	None	Both	1	1	1	1	0	2	2	No dev	60	100	No dev	No dev	0	0	0	56
19	6	13	1	1	1	Only modern	Both	0	1	1	1	0	2	2	No dev	60	100	No dev	No dev	0	0	0	56
18	7	14	1	1	1	Only modern	Both	0	1	1	1	0	2	2	No dev	60	100	No dev	No dev	0	0	0	56
19	6	16	1	2	1	None	Only Koranic	0	1	1	1	1	1	2	wife neg dev	64	100	negative	negative	0	0	0	56
19	12	15	0	1	1	Both	Only Koranic	0	1	0	1	0	2	2	No dev	60	100	No dev	No dev	0	0	0	56
19	13	15	2	2	2	None	None	1	1	0	1	1	2	2	No dev	60	100	No dev	No dev	0	0	0	56
19	3	15	0	2	1	Both	Only Koranic	0	1	0	1	0	1	2	wife neg dev	64	100	negative	negative	0	0	0	56
18	8	15	0	1	2	Only modern	Only Koranic	0	1	0	1	0	1	2	wife neg dev	64	100	negative	negative	0	0	0	56
19	1	15	0	1	1	Only modern	Only Koranic	0	0	0	1	0	1	2	wife neg dev	64	100	negative	negative	0	0	0	56
16	9	15	0	3	1	Only Koranic	Both	0	1	1	1	0	1	2	wife neg dev	64	100	negative	negative	0	0	0	56
19	6	15	1	3	1	None	Both	1	1	1	1	0	1	2	wife neg dev	64	100	negative	negative	0	0	0	56
15	11	15	0	1	1	Only modern	Only Koranic	0	1	0	1	1	1	2	wife neg dev	64	100	negative	negative	0	0	0	56
18	7	16	1	3	1	Only Koranic	Both	0	1	1	1	0	1	2	wife neg dev	64	100	negative	negative	0	0	0	56
17	6	14	0	2	1	Both	Only Koranic	1	1	0	1	0	2	2	No dev	91.1111	100	No dev	No dev	0	1	0	57
16	5	15	0	1	1	Both	Only modern	0	1	0	1	0	2	2	No dev	91.1111	100	No dev	No dev	0	0	0	57
17	8	17	0	2	1	None	None	0	1	0	1	0	2	2	No dev	91.1111	100	No dev	No dev	0	0	0	57
19	20	16	1	5	1	Only modern	Only Koranic	1	1	0	1	0	2	2	No dev	91.1111	100	No dev	No dev	0	0	0	57
16	4	15	0	1	1	Both	Only modern	0	1	0	1	0	2	2	No dev	91.1111	100	No dev	No dev	0	1	0	57
19	6	15	0	4	1	Only Koranic	Both	0	1	0	1	0	2	2	No dev	91.1111	100	No dev	No dev	0	1	0	57
16	6	15	0	2	1	None	Both	0	1	0	1	0	3	2	wife pos dev	91.1111	100	No dev	No dev	0	0	0	57
15	10	15	0	2	1	None	Both	0	1	0	1	0	2	2	No dev	91.1111	100	No dev	No dev	0	0	0	57
19	4	14	2	2	1	None	Only Koranic	1	1	1	1	0	3	2	wife pos dev	91.1111	100	No dev	No dev	0	0	0	57
18	8	17	0	2	1	None	Both	1	1	0	1	0	2	2	No dev	91.1111	100	No dev	No dev	0	0	0	57
17	8	15	0	3	1	Only modern	Only Koranic	0	1	0	1	0	3	2	wife pos dev	91.1111	100	No dev	No dev	0	0	0	57
17	18	15	0	3	1	Both	Both	0	1	0	1	0	2	2	No dev	91.1111	100	No dev	No dev	0	0	0	57
17	26	15	1	2	1	None	Both	1	1	0	1	1	2	2	No dev	91.1111	100	No dev	No dev	0	1	0	57
19	10	15	1	2	1	None	Only modern	1	1	0	1	1	3	2	wife pos dev	91.1111	100	No dev	No dev	0	1	0	57
18	10	16	0	2	1	Only modern	Both	1	1	0	1	0	2	2	No dev	91.1111	100	No dev	No dev	0	1	0	57
17	5	16	0	2	1	Only modern	Only Koranic	1	1	0	1	0	3	2	wife pos dev	91.1111	100	No dev	No dev	0	1	1	57
19	6	15	1	2	1	Only modern	Both	1	1	1	1	0	2	2	No dev	91.1111	100	No dev	No dev	0	1	0	57
19	11	14	0	2	1	Only modern	Only Koranic	1	0	0	1	0	2	2	No dev	91.1111	100	No dev	No dev	0	0	0	57
17	33	15	0	4	1	Only modern	Only modern	1	1	0	1	0	3	2	wife pos dev	91.1111	100	No dev	No dev	0	0	0	57
19	6	15	0	3	1	Only modern	Both	1	1	0	1	0	2	3	wife neg dev	91.1111	100	No dev	No dev	0	0	0	57
17	8	15	0	3	1	None	Both	1	1	0	1	0	1	3	wife neg dev	93.3333	100	negative	negative	0	0	0	57
18	10	15	1	3	1	Both	Both	1	1	0	1	0	2	3	wife neg dev	91.1111	100	No dev	No dev	0	0	0	57
16	6	16	0	2	1	None	Both	1	1	0	1	0	2	3	wife neg dev	91.1111	100	No dev	No dev	0	0	0	57
19	19	16	1	3	1	None	Only Koranic	1	1	0	1	1	2	2	No dev	91.1111	100	No dev	No dev	0	0	0	57
18	7	16	0	2	1	None	Both	1	1	0	1	0	1	3	wife neg dev	93.3333	100	negative	negative	0	0	0	57
17	20	15	1	3	2	Both	Both	1	1	0	1	0	1	2	wife neg dev	93.3333	100	negative	negative	0	0	0	57
17	10	15	0	3	1	None	Both	1	1	0	1	0	2	3	wife neg dev	91.1111	100	No dev	No dev	0	0	0	57
19	6	14	2	2	1	None	Only Koranic	0	1	0	1	0	2	2	No dev	91.1111	100	No dev	No dev	0	0	0	57
19	6	16	1	2	1	None	Only Koranic	1	1	0	1	0	2	2	No dev	91.1111	100	No dev	No dev	0	0	0	57
19	21	15	2	2	2	None	Both	1	1	0	1	1	2	2	No dev	91.1111	100	No dev	No dev	0	0	0	57
18	27	15	1	2	1	None	Only Koranic	0	1	0	1	0	3	2	wife pos dev	91.1111	100	No dev	No dev	0	0	0	57
17	13	15	1	1	1	Only modern	Both	1	1	0	1	1	3	2	wife pos dev	91.1111	100	No dev	No dev	0	0	0	57
17	9	15	0	2	1	None	Only Koranic	1	1	0	1	0	2	2	No dev	91.1111	100	No dev	No dev	0	0	0	57
15	6	15	0	2	1	Both	Only modern	0	0	0	1	0	3	2	wife pos dev	91.1111	100	No dev	No dev	0	0	0	57
17	3	15	1	3	1	Only modern	Only modern	0	1	0	1	0	3	2	wife pos dev	91.1111	100	No dev	No dev	0	0	0	57
17	15	15	1	2	1	None	None	1	1	0	1	0	2	2	No dev	91.1111	100	No dev	No dev	0	0	0	57
15	11	15	0	2	1	Only modern	Both	0	1	0	1	0	2	2	No dev	91.1111	100	No dev	No dev	0	0	0	57
17	13	15	1	3	1	Both	Both	1	1	0	1	0	2	3	wife neg dev	91.1111	100	No dev	No dev	0	0	0	57
16	9	15	0	1	1	None	Both	1	1	1	1	1	2	3	wife neg dev	91.1111	100	No dev	No dev	0	0	0	57
19	16	15	1	1	1	Only modern	Both	1	1	0	1	1	2	3	wife neg dev	91.1111	100	No dev	No dev	0	0	0	57
19	11	15	1	3	1	None	Both	1	1	0	1	0	2	3	wife neg dev	91.1111	100	No dev	No dev	0	1	0	57
16	9	16	0	1	1	Both	Only Koranic	0	1	0	1	0	1	3	wife neg dev	93.3333	100	negative	negative	0	0	0	57
16	22	16	0	4	1	None	Both	1	1	0	1	0	2	2	No dev	91.1111	100	No dev	No dev	0	0	0	57
19	19	15	1	2	1	None	Both	0	1	0	1	0	3	3	No dev	91.1111	100	No dev	No dev	0	0	0	57
16	7	14	0	2	1	Both	Both	1	1	0	1	0	2	3	wife neg dev	91.1111	100	No dev	No dev	0	0	0	57
16	6	15	1	0	1	None	Both	0	1	0	1	0	2	2	No dev	91.1111	100	No dev	No dev	0	0	0	57
16	22	14	0	0	2	None	Both	0	1	0	1	1	2	1	wife pos dev	49.1803	91.8033	No dev	No dev	0	0	0	58
19	3	15	1	0	1	None	Both	0	1	1	1	0	1	2	wife neg dev	50.8197	90.1639	No dev	negative	0	0	0	58
15	9	14	0	1	1	None	Only Koranic	0	1	0	1	0	1	2	wife neg dev	50.8197	90.1639	No dev	negative	0	0	0	58
16	8	16	0	2	1	Only Koranic	Only Koranic	0	1	0	1	0	1	3	wife neg dev	50.8197	90.1639	No dev	negative	0	0	0	58
19	11	15	1	1	1	None	Only Koranic	0	1	0	1	0	1	3	wife neg dev	50.8197	90.1639	No dev	negative	0	0	0	58
18	17	16	1	2	2	Only Koranic	None	0	1	1	1	0	1	3	wife neg dev	50.8197	90.1639	No dev	negative	0	0	0	58
15	23	15	0	1	1	Only Koranic	Both	0	1	0	1	0	1	2	wife neg dev	50.8197	90.1639	No dev	negative	0	0	0	58
18	6	14	2	3	1	None	Only Koranic	1	1	0	1	0	2	3	wife neg dev	49.1803	90.1639	No dev	No dev	0	0	1	58
17	5	15	0	3	1	Both	None	1	1	0	1	0	2	2	No dev	49.1803	90.1639	No dev	No dev	0	0	0	58
17	3	15	1	3	1	Both	Only Koranic	1	1	1	1	0	2	3	wife neg dev	49.1803	90.1639	No dev	No dev	0	0	0	58
18	11	14	0	3	1	Both	Both	1	1	0	1	0	2	3	wife neg dev	49.1803	90.1639	No dev	No dev	0	0	0	58
15	10	14	0	3	1	None	Only Koranic	0	1	0	1	1	2	2	No dev	49.1803	90.1639	No dev	No dev	0	0	0	58
15	7	14	0	1	1	None	Only Koranic	0	1	0	1	0	2	3	wife neg dev	49.1803	90.1639	No dev	No dev	0	0	0	58
15	5	14	0	3	1	None	Only Koranic	1	1	0	1	0	2	2	No dev	49.1803	90.1639	No dev	No dev	0	0	0	58
17	20	15	0	1	1	None	Both	0	1	0	1	0	2	3	wife neg dev	49.1803	90.1639	No dev	No dev	0	0	0	58
19	21	15	0	2	1	None	Only Koranic	0	1	0	1	0	1	3	wife neg dev	50.8197	90.1639	No dev	negative	0	0	0	58
19	13	17	1	1	2	None	Both	0	1	1	1	0	1	2	wife neg dev	50.8197	90.1639	No dev	negative	0	0	0	58
19	21	14	1	1	2	None	Only Koranic	0	1	0	1	0	1	3	wife neg dev	50.8197	90.1639	No dev	negative	0	0	0	58
19	3	15	1	2	1	Only Koranic	Only Koranic	0	1	0	1	0	1	3	wife neg dev	50.8197	90.1639	No dev	negative	0	0	0	58
19	13	15	1	4	1	None	Both	1	1	0	1	0	2	3	wife neg dev	49.1803	90.1639	No dev	No dev	0	0	0	58
19	11	15	1	4	2	Both	Both	1	1	0	1	0	2	3	wife neg dev	49.1803	90.1639	No dev	No dev	0	0	0	58
19	6	16	0	3	1	Only Koranic	Only Koranic	1	1	0	1	0	2	3	wife neg dev	49.1803	90.1639	No dev	No dev	0	0	0	58
18	12	15	2	0	1	None	Only modern	0	1	0	1	1	1	2	wife neg dev	50.8197	90.1639	No dev	negative	0	1	0	58
18	5	14	2	0	1	None	Both	0	1	0	1	0	2	1	wife pos dev	49.1803	91.8033	No dev	No dev	0	0	0	58
15	3	14	0	1	1	Only modern	Both	0	0	0	1	0	2	2	No dev	49.1803	90.1639	No dev	No dev	0	0	0	58
15	13	14	0	0	1	None	Both	1	1	0	1	0	2	2	No dev	49.1803	90.1639	No dev	No dev	0	0	0	58
15	5	14	0	0	1	None	Both	0	1	0	1	0	2	1	wife pos dev	49.1803	91.8033	No dev	No dev	0	0	0	58
18	8	15	1	3	1	Only Koranic	Both	1	1	0	1	0	2	3	wife neg dev	49.1803	90.1639	No dev	No dev	0	0	0	58
19	6	15	1	1	1	None	Only Koranic	1	1	0	1	0	1	3	wife neg dev	50.8197	90.1639	No dev	negative	0	0	0	58
19	6	15	2	3	1	Both	Both	1	1	0	1	0	1	2	wife neg dev	50.8197	90.1639	No dev	negative	0	1	1	58
18	14	15	1	3	1	Both	Both	1	1	0	1	0	2	3	wife neg dev	49.1803	90.1639	No dev	No dev	0	0	0	58
17	13	15	1	2	1	None	Only Koranic	0	1	0	1	0	1	2	wife neg dev	50.8197	90.1639	No dev	negative	0	0	0	58
18	7	17	2	1	1	Only Koranic	Only modern	0	1	0	1	0	1	3	wife neg dev	50.8197	90.1639	No dev	negative	0	0	0	58
16	7	15	1	1	1	None	Both	0	1	0	1	0	1	3	wife neg dev	50.8197	90.1639	No dev	negative	0	0	0	58
17	23	15	1	1	1	Only Koranic	Only Koranic	0	1	1	1	0	1	3	wife neg dev	50.8197	90.1639	No dev	negative	0	0	0	58
18	14	12	1	0	1	Only Koranic	Both	0	1	1	1	1	1	1	No dev	50.8197	91.8033	No dev	negative	0	0	0	58
18	7	15	1	1	1	None	None	0	1	0	1	1	2	3	wife neg dev	49.1803	90.1639	No dev	No dev	0	0	0	58
17	23	14	2	2	1	None	Only Koranic	0	1	0	1	1	1	2	wife neg dev	50.8197	90.1639	No dev	negative	0	0	0	58
18	12	15	2	0	1	None	Both	0	1	0	1	1	2	2	No dev	49.1803	90.1639	No dev	No dev	0	0	0	58
19	21	14	2	2	1	None	Both	1	1	0	1	0	2	2	No dev	49.1803	90.1639	No dev	No dev	0	0	0	58
18	7	14	2	1	1	Only modern	Both	1	1	0	1	0	2	1	wife pos dev	49.1803	91.8033	No dev	No dev	0	0	0	58
17	1	14	1	0	1	None	Both	1	1	0	1	0	2	2	No dev	49.1803	90.1639	No dev	No dev	0	0	0	58
18	12	14	2	0	2	None	Both	1	1	0	1	0	2	3	wife neg dev	49.1803	90.1639	No dev	No dev	0	0	0	58
18	4	15	1	3	1	None	None	1	1	0	1	0	2	3	wife neg dev	49.1803	90.1639	No dev	No dev	0	0	0	58
19	13	14	2	2	1	None	Both	1	1	0	1	0	2	3	wife neg dev	49.1803	90.1639	No dev	No dev	0	0	0	58
17	21	15	0	3	1	None	Only Koranic	1	1	0	1	0	2	3	wife neg dev	49.1803	90.1639	No dev	No dev	0	0	0	58
19	13	15	1	1	1	None	Only Koranic	0	1	1	1	0	1	2	wife neg dev	50.8197	90.1639	No dev	negative	0	0	0	58
17	6	15	0	1	1	None	Both	0	1	0	1	0	1	2	wife neg dev	50.8197	90.1639	No dev	negative	0	0	0	58
16	9	15	0	2	2	Only modern	Only Koranic	0	1	0	1	0	1	3	wife neg dev	50.8197	90.1639	No dev	negative	0	0	0	58
19	11	17	0	3	1	None	Both	0	1	0	1	0	1	1	No dev	50.8197	91.8033	No dev	negative	0	0	0	58
15	12	14	1	4	2	None	Both	0	1	1	1	1	1	2	wife neg dev	50.8197	90.1639	No dev	negative	0	0	0	58
15	7	14	1	2	1	None	Only Koranic	0	1	0	1	1	1	3	wife neg dev	50.8197	90.1639	No dev	negative	0	0	0	58
16	4	15	0	3	1	Only Koranic	Only modern	0	1	0	1	0	2	3	wife neg dev	49.1803	90.1639	No dev	No dev	0	0	0	58
16	4	15	0	3	1	None	Only modern	0	1	0	1	0	1	2	wife neg dev	50.8197	90.1639	No dev	negative	0	0	0	58
15	8	15	0	1	1	None	Both	0	1	0	1	0	1	3	wife neg dev	50.8197	90.1639	No dev	negative	0	0	0	58
19	11	14	2	1	1	None	Only Koranic	0	1	0	1	0	1	3	wife neg dev	50.8197	90.1639	No dev	negative	0	0	0	58
16	7	13	1	0	1	None	Only Koranic	0	1	1	1	0	1	2	wife neg dev	50.8197	90.1639	No dev	negative	0	0	0	58
17	13	14	1	1	2	None	Both	0	1	0	1	0	2	2	No dev	49.1803	90.1639	No dev	No dev	0	0	0	58
17	8	14	1	1	1	None	Only Koranic	0	1	0	1	1	1	2	wife neg dev	50.8197	90.1639	No dev	negative	0	0	0	58
15	5	14	1	0	1	None	Only Koranic	0	1	0	1	1	1	3	wife neg dev	50.8197	90.1639	No dev	negative	0	0	0	58
15	5	13	0	0	1	None	Both	0	1	0	1	0	2	2	No dev	49.1803	90.1639	No dev	No dev	0	0	0	58
15	5	14	0	1	1	None	Both	0	1	1	1	0	2	2	No dev	49.1803	90.1639	No dev	No dev	0	0	0	58
18	13	17	0	3	1	Both	Both	0	1	0	1	0	2	2	No dev	86.6667	96.6667	No dev	No dev	0	0	0	59
17	13	15	1	1	1	Only Koranic	Both	0	1	0	1	0	2	3	wife neg dev	86.6667	96.6667	No dev	No dev	0	0	0	59
15	27	15	0	2	1	Only Koranic	Both	0	1	0	1	0	2	3	wife neg dev	86.6667	96.6667	No dev	No dev	0	0	0	59
19	4	16	1	1	1	Both	Both	1	1	1	1	1	2	3	wife neg dev	86.6667	96.6667	No dev	No dev	1	1	1	59
19	16	15	1	5	1	Both	Both	1	1	1	1	0	3	3	No dev	86.6667	96.6667	No dev	No dev	0	0	0	59
17	11	14	1	0	1	None	Only Koranic	1	1	0	1	0	3	3	No dev	86.6667	96.6667	No dev	No dev	0	0	0	59
16	22	15	0	2	1	Both	Both	1	1	0	1	0	3	2	wife pos dev	86.6667	96.6667	No dev	No dev	0	0	0	59
15	13	15	0	3	1	Only modern	Both	0	1	0	1	0	2	2	No dev	86.6667	96.6667	No dev	No dev	0	0	0	59
18	5	16	1	3	1	Only modern	Both	1	1	1	1	0	1	2	wife neg dev	90	96.6667	negative	negative	0	0	0	59
17	12	14	0	2	1	Both	Both	1	1	0	1	0	2	2	No dev	86.6667	96.6667	No dev	No dev	1	1	1	59
19	13	16	0	3	1	Both	Both	1	1	0	1	0	1	1	No dev	90	100	negative	negative	0	0	0	59
18	22	14	3	1	2	Only Koranic	Only Koranic	1	1	0	1	0	2	2	No dev	86.6667	96.6667	No dev	No dev	0	0	0	59
18	11	16	1	4	1	Only Koranic	Both	1	1	0	1	0	2	2	No dev	86.6667	96.6667	No dev	No dev	0	0	0	59
18	17	16	0	5	1	Both	Both	0	1	0	1	0	2	3	wife neg dev	86.6667	96.6667	No dev	No dev	0	0	0	59
15	8	15	0	1	1	Both	Both	0	1	0	1	1	2	2	No dev	86.6667	96.6667	No dev	No dev	0	0	0	59
16	0	15	0	3	1	Only modern	Both	0	1	1	1	0	2	2	No dev	86.6667	96.6667	No dev	No dev	0	0	0	59
17	5	15	0	1	1	Both	Both	0	1	1	1	0	2	2	No dev	86.6667	96.6667	No dev	No dev	0	0	0	59
19	13	17	1	1	1	Both	Both	1	1	0	1	0	2	2	No dev	86.6667	96.6667	No dev	No dev	0	0	0	59
16	16	15	0	1	1	Both	Only Koranic	0	1	1	1	0	2	2	No dev	86.6667	96.6667	No dev	No dev	0	0	0	59
17	17	15	1	2	2	Both	Both	0	1	0	1	1	2	2	No dev	86.6667	96.6667	No dev	No dev	0	1	0	59
18	4	15	1	2	1	Only Koranic	Both	0	1	1	1	0	2	2	No dev	86.6667	96.6667	No dev	No dev	1	1	0	59
18	10	15	1	2	1	Only Koranic	Both	0	1	0	1	0	2	2	No dev	86.6667	96.6667	No dev	No dev	0	0	0	59
17	13	17	0	2	1	Only modern	Both	0	1	0	1	0	2	2	No dev	86.6667	96.6667	No dev	No dev	0	0	0	59
18	7	14	0	5	1	Both	Both	1	1	0	1	0	3	2	wife pos dev	86.6667	96.6667	No dev	No dev	0	0	0	59
19	19	15	1	2	1	Both	Only Koranic	1	1	0	1	1	1	2	wife neg dev	90	96.6667	negative	negative	0	0	0	59
18	12	15	2	2	1	Both	Both	1	1	0	1	1	2	3	wife neg dev	86.6667	96.6667	No dev	No dev	0	0	0	59
19	11	17	1	2	1	None	Only Koranic	1	1	0	1	0	1	2	wife neg dev	90	96.6667	negative	negative	0	0	0	59
16	8	14	1	1	1	Only modern	Both	0	1	1	1	0	2	3	wife neg dev	86.6667	96.6667	No dev	No dev	1	0	0	59
16	17	14	1	1	1	Both	Only Koranic	1	1	0	1	1	2	2	No dev	86.6667	96.6667	No dev	No dev	0	0	0	59
16	9	14	0	1	1	None	Both	1	1	1	1	0	2	2	No dev	86.6667	96.6667	No dev	No dev	0	0	0	59
18	14	14	2	1	1	Only Koranic	Both	0	1	0	1	1	2	3	wife neg dev	86.6667	96.6667	No dev	No dev	0	0	0	59
19	31	17	0	2	2	None	Both	0	1	0	1	0	2	2	No dev	50	83.3333	No dev	No dev	0	0	0	60
19	23	15	1	1	1	None	Both	0	1	0	1	0	1	2	wife neg dev	54.1667	83.3333	No dev	negative	0	0	0	60
18	8	15	2	1	1	Only modern	Both	0	1	0	1	0	2	1	wife pos dev	50	87.5	No dev	No dev	0	0	0	60
19	16	17	1	0	1	Only modern	Both	0	1	0	1	0	2	1	wife pos dev	50	87.5	No dev	No dev	0	0	0	60
18	0	18	0	1	1	None	Only Koranic	0	1	0	1	0	1	2	wife neg dev	54.1667	83.3333	No dev	negative	0	0	0	60
18	8	15	1	2	2	Only modern	Only modern	0	1	0	1	0	1	1	No dev	54.1667	87.5	No dev	negative	0	0	0	60
18	12	16	1	2	2	Only Koranic	Both	0	1	0	1	0	1	2	wife neg dev	54.1667	83.3333	No dev	negative	0	0	0	60
19	6	18	0	1	1	Only modern	Only modern	0	1	0	1	0	1	2	wife neg dev	54.1667	83.3333	No dev	negative	0	0	0	60
19	16	16	0	3	1	Both	Both	1	1	0	1	0	1	2	wife neg dev	54.1667	83.3333	No dev	negative	0	1	0	60
19	34	17	0	3	1	Both	None	1	1	0	1	0	1	2	wife neg dev	54.1667	83.3333	No dev	negative	0	0	0	60
16	14	15	0	3	1	Both	Only Koranic	1	1	1	1	0	2	2	No dev	50	83.3333	No dev	No dev	0	0	0	60
18	33	15	0	2	1	Both	Both	0	1	0	1	0	1	2	wife neg dev	54.1667	83.3333	No dev	negative	0	0	0	60
16	6	15	0	0	1	Only modern	Both	1	1	1	1	0	3	2	wife pos dev	50	83.3333	No dev	No dev	0	0	0	60
19	5	17	0	3	1	Both	Only Koranic	0	1	0	1	0	2	1	wife pos dev	50	87.5	No dev	No dev	0	0	0	60
19	6	14	3	2	1	None	Only Koranic	0	1	0	1	0	3	2	wife pos dev	50	83.3333	No dev	No dev	0	1	0	60
19	9	14	2	0	1	Only Koranic	Both	0	1	0	1	0	2	2	No dev	50	83.3333	No dev	No dev	0	0	0	60
19	16	15	1	3	1	None	Both	0	1	0	1	0	3	2	wife pos dev	50	83.3333	No dev	No dev	1	1	1	60
19	16	14	1	3	1	Only Koranic	Both	0	1	0	1	0	2	2	No dev	50	83.3333	No dev	No dev	0	0	0	60
17	8	16	0	1	1	Only Koranic	Both	0	1	0	1	1	2	2	No dev	50	83.3333	No dev	No dev	0	0	0	60
18	5	14	0	1	1	Only modern	Both	0	1	0	1	0	1	2	wife neg dev	54.1667	83.3333	No dev	negative	0	0	0	60
18	6	17	0	1	1	None	Both	0	1	0	1	0	1	2	wife neg dev	54.1667	83.3333	No dev	negative	0	0	0	60
18	7	14	1	1	1	Only Koranic	Both	0	1	0	1	0	1	3	wife neg dev	54.1667	83.3333	No dev	negative	0	0	0	60
18	25	15	1	3	2	Only Koranic	Both	1	1	0	1	0	1	3	wife neg dev	54.1667	83.3333	No dev	negative	0	0	0	60
18	7	18	0	1	1	Both	Both	0	1	0	1	0	2	2	No dev	50	83.3333	No dev	No dev	0	0	0	60
19	7	17	1	2	1	Both	Both	0	1	0	1	0	2	2	No dev	50	83.3333	No dev	No dev	0	0	0	60
18	9	15	0	2	1	Both	Both	0	1	0	1	0	1	2	wife neg dev	46.3415	80.4878	No dev	negative	0	0	0	62
17	13	16	1	2	1	None	Both	0	1	0	1	0	1	1	No dev	46.3415	82.9268	No dev	negative	0	0	0	62
19	19	17	1	2	2	Both	Both	0	1	0	1	0	1	2	wife neg dev	46.3415	80.4878	No dev	negative	0	0	0	62
18	19	15	1	1	1	Only Koranic	Both	0	1	1	1	0	2	2	No dev	43.9024	80.4878	No dev	No dev	0	0	0	62
16	6	16	0	1	1	None	Both	0	1	1	1	0	3	2	wife pos dev	43.9024	80.4878	No dev	No dev	0	0	0	62
19	8	14	1	1	1	Both	Both	0	1	1	1	0	1	2	wife neg dev	46.3415	80.4878	No dev	negative	0	0	0	62
19	31	15	1	2	1	Both	Only Koranic	0	1	1	1	0	3	2	wife pos dev	43.9024	80.4878	No dev	No dev	0	0	0	62
19	7	19	1	3	2	Both	Only Koranic	0	1	0	1	0	1	2	wife neg dev	46.3415	80.4878	No dev	negative	0	0	0	62
17	22	17	0	2	2	Only modern	Both	1	1	1	1	0	2	2	No dev	43.9024	80.4878	No dev	No dev	0	0	0	62
18	7	17	1	1	2	Only Koranic	Only modern	0	1	0	1	0	1	2	wife neg dev	46.3415	80.4878	No dev	negative	0	0	0	62
19	8	15	1	1	1	None	Both	0	1	0	1	0	2	2	No dev	43.9024	80.4878	No dev	No dev	0	0	0	62
18	9	18	0	1	1	Both	Only Koranic	0	1	0	1	0	1	1	No dev	46.3415	82.9268	No dev	negative	0	0	0	62
19	16	19	1	1	1	Only Koranic	Only Koranic	0	1	1	1	1	2	1	wife pos dev	43.9024	82.9268	No dev	No dev	0	0	0	62
19	13	16	1	1	1	Only Koranic	Both	0	1	1	1	0	2	3	wife neg dev	43.9024	80.4878	No dev	No dev	0	0	0	62
18	17	16	0	1	1	Only Koranic	Only Koranic	0	1	1	1	0	2	2	No dev	43.9024	80.4878	No dev	No dev	0	0	0	62
18	6	17	0	3	1	Only Koranic	Both	0	1	1	1	0	2	2	No dev	43.9024	80.4878	No dev	No dev	0	0	0	62
19	8	16	1	3	1	None	Both	0	1	0	1	1	1	2	wife neg dev	46.3415	80.4878	No dev	negative	0	0	0	62
19	7	15	2	2	1	None	Only Koranic	0	1	0	1	0	1	2	wife neg dev	46.3415	80.4878	No dev	negative	0	0	0	62
19	16	19	0	2	1	Only modern	Only Koranic	0	1	1	1	1	2	2	No dev	43.9024	80.4878	No dev	No dev	0	0	0	62
18	15	15	1	0	1	Only modern	Only Koranic	0	1	1	1	1	1	3	wife neg dev	46.3415	80.4878	No dev	negative	0	0	0	62
18	27	17	1	1	1	Only Koranic	Both	0	1	0	1	0	2	1	wife pos dev	43.9024	82.9268	No dev	No dev	0	0	0	62
18	10	18	1	2	1	Only Koranic	Both	0	1	1	1	0	2	3	wife neg dev	43.9024	80.4878	No dev	No dev	0	0	0	62
18	7	16	0	1	1	Both	Both	0	1	1	1	0	2	2	No dev	43.9024	80.4878	No dev	No dev	0	0	0	62
19	11	16	1	2	1	None	Both	0	1	0	1	0	1	2	wife neg dev	46.3415	80.4878	No dev	negative	0	0	0	62
16	26	16	0	2	1	Both	Both	1	1	0	1	1	1	2	wife neg dev	46.3415	80.4878	No dev	negative	0	0	0	62
17	8	17	0	1	2	Only Koranic	Both	0	1	1	1	0	2	1	wife pos dev	43.9024	82.9268	No dev	No dev	0	0	0	62
18	10	17	0	1	1	Both	Both	0	1	1	1	1	2	2	No dev	43.9024	80.4878	No dev	No dev	0	0	0	62
15	10	15	0	3	1	Only modern	Both	1	1	0	1	0	1	2	wife neg dev	46.3415	80.4878	No dev	negative	0	0	0	62
19	7	19	0	2	1	Only Koranic	Both	0	1	1	1	1	1	2	wife neg dev	46.3415	80.4878	No dev	negative	0	0	0	62
18	17	15	2	1	1	Only Koranic	Both	0	1	1	1	0	2	2	No dev	43.9024	80.4878	No dev	No dev	0	0	0	62
18	10	15	1	0	1	Only Koranic	Only Koranic	0	1	1	1	0	2	2	No dev	43.9024	80.4878	No dev	No dev	0	0	0	62
19	10	16	1	2	1	Only modern	Both	1	1	1	1	0	2	2	No dev	43.9024	80.4878	No dev	No dev	0	0	0	62
19	12	19	0	3	1	Both	Both	0	1	1	1	0	2	2	No dev	43.9024	80.4878	No dev	No dev	0	0	0	62
19	16	17	1	1	1	Only Koranic	Both	0	1	1	1	0	1	2	wife neg dev	46.3415	80.4878	No dev	negative	0	0	0	62
19	10	17	0	3	1	Both	Both	0	1	0	1	0	1	2	wife neg dev	46.3415	80.4878	No dev	negative	0	0	0	62
18	9	18	1	2	1	Both	Both	0	1	0	1	0	1	1	No dev	46.3415	82.9268	No dev	negative	0	0	0	62
17	23	17	0	1	1	Only Koranic	Both	0	1	0	1	0	1	1	No dev	46.3415	82.9268	No dev	negative	0	0	0	62
15	15	15	0	1	1	None	Only modern	0	1	0	1	0	1	2	wife neg dev	46.3415	80.4878	No dev	negative	0	0	0	62
18	18	15	1	2	2	Both	Both	0	1	0	1	0	1	2	wife neg dev	46.3415	80.4878	No dev	negative	0	0	0	62
19	27	16	1	2	1	None	Both	0	1	0	1	0	1	1	No dev	46.3415	82.9268	No dev	negative	0	0	0	62
19	10	16	2	1	1	None	Both	0	1	1	1	0	1	2	wife neg dev	46.3415	80.4878	No dev	negative	0	0	0	62
17	3	15	0	0	1	None	Only modern	0	1	1	1	0	1	2	wife neg dev	52.5	97.5	No dev	negative	0	0	0	63
17	10	15	0	2	1	Only modern	Both	0	1	0	1	0	1	2	wife neg dev	52.5	97.5	No dev	negative	0	0	0	63
19	9	14	0	2	1	Only modern	Only modern	1	1	1	1	1	3	2	wife pos dev	50	97.5	No dev	No dev	0	0	0	63
17	3	15	0	2	1	Only modern	Both	1	1	1	1	0	3	2	wife pos dev	50	97.5	No dev	No dev	0	0	0	63
17	8	17	0	2	1	Both	Both	1	1	0	1	0	3	2	wife pos dev	50	97.5	No dev	No dev	0	0	0	63
16	5	16	0	0	1	None	Both	0	1	0	1	0	1	2	wife neg dev	52.5	97.5	No dev	negative	0	0	0	63
19	8	17	1	2	1	Only modern	Both	0	1	0	1	0	1	2	wife neg dev	52.5	97.5	No dev	negative	0	0	0	63
16	9	16	0	2	1	Only modern	Both	0	1	0	1	0	1	2	wife neg dev	52.5	97.5	No dev	negative	0	0	0	63
19	6	15	0	2	1	Both	Both	0	1	1	1	0	1	2	wife neg dev	52.5	97.5	No dev	negative	0	0	0	63
19	3	16	1	2	1	Only Koranic	Only Koranic	0	1	0	1	0	1	2	wife neg dev	52.5	97.5	No dev	negative	0	0	0	63
18	7	15	0	3	1	Only Koranic	Only modern	0	1	0	1	1	1	2	wife neg dev	52.5	97.5	No dev	negative	0	0	0	63
19	16	17	1	2	1	None	Both	0	1	0	1	0	1	2	wife neg dev	52.5	97.5	No dev	negative	0	0	0	63
19	6	17	0	2	1	Both	Only modern	0	1	0	1	0	1	2	wife neg dev	52.5	97.5	No dev	negative	0	0	0	63
19	11	16	1	1	1	None	Only Koranic	0	1	0	1	0	1	2	wife neg dev	52.5	97.5	No dev	negative	0	0	0	63
15	10	15	0	3	1	Only Koranic	Both	0	1	0	1	0	1	2	wife neg dev	52.5	97.5	No dev	negative	0	0	0	63
15	10	15	0	1	1	None	Both	0	1	1	1	0	2	2	No dev	50	97.5	No dev	No dev	0	0	0	63
15	10	15	0	2	1	None	None	0	1	0	1	0	1	2	wife neg dev	52.5	97.5	No dev	negative	0	0	0	63
18	4	17	1	1	1	Both	Only Koranic	0	1	1	1	0	2	2	No dev	50	97.5	No dev	No dev	0	0	0	63
15	10	14	0	2	1	Both	Only Koranic	1	1	1	1	0	2	2	No dev	50	97.5	No dev	No dev	0	0	0	63
19	6	16	1	2	1	None	Only Koranic	1	1	0	1	0	3	2	wife pos dev	50	97.5	No dev	No dev	0	0	0	63
19	21	17	2	1	1	None	Both	0	1	0	1	0	1	2	wife neg dev	52.5	97.5	No dev	negative	0	0	0	63
18	7	15	1	1	1	None	Both	0	1	0	1	0	2	2	No dev	50	97.5	No dev	No dev	0	0	0	63
19	5	17	1	0	1	Both	Only Koranic	0	1	1	1	0	2	2	No dev	50	97.5	No dev	No dev	0	0	0	63
16	6	16	0	1	1	Both	None	0	1	1	1	0	2	2	No dev	50	97.5	No dev	No dev	0	0	0	63
18	7	15	1	4	1	Only Koranic	Both	1	1	0	1	1	3	2	wife pos dev	50	97.5	No dev	No dev	0	0	0	63
18	7	16	1	0	1	None	Only Koranic	1	1	1	1	0	2	3	wife neg dev	50	97.5	No dev	No dev	0	0	0	63
18	7	18	0	0	1	Only modern	Both	0	1	1	1	1	2	2	No dev	50	97.5	No dev	No dev	0	0	0	63
18	7	15	1	1	1	Both	Only modern	0	1	0	1	0	2	2	No dev	50	97.5	No dev	No dev	0	0	0	63
18	14	14	1	3	1	Both	Only modern	1	1	0	1	0	2	2	No dev	50	97.5	No dev	No dev	0	0	0	63
19	5	16	1	3	1	Only Koranic	Both	0	1	0	1	0	1	3	wife neg dev	52.5	97.5	No dev	negative	0	0	0	63
16	14	15	0	0	1	Only modern	Only modern	0	1	1	1	0	2	2	No dev	50	97.5	No dev	No dev	0	0	0	63
16	9	15	0	0	1	None	Only modern	0	1	1	1	0	2	1	wife pos dev	50	100	No dev	No dev	0	0	0	63
19	11	17	0	1	1	Only Koranic	Both	1	1	0	1	0	1	2	wife neg dev	46.3415	80.4878	No dev	negative	0	0	0	62
18	7	17	0	1	1	None	Only Koranic	0	1	1	1	1	1	2	wife neg dev	52.5	97.5	No dev	negative	0	0	0	63
18	12	16	1	2	1	Only Koranic	Only modern	1	1	1	1	0	2	3	wife neg dev	50	97.5	No dev	No dev	0	0	0	63
18	8	17	0	3	1	Both	Both	0	1	0	1	0	2	2	No dev	50	97.5	No dev	No dev	0	0	0	63
17	5	15	1	2	1	None	None	0	1	0	1	0	1	2	wife neg dev	52.5	97.5	No dev	negative	0	0	0	63
17	6	17	0	1	1	Both	Only Koranic	0	1	1	1	0	2	2	No dev	50	97.5	No dev	No dev	0	0	0	63
18	4	16	0	1	1	None	Both	0	1	0	1	0	1	2	wife neg dev	52.5	97.5	No dev	negative	0	0	0	63
19	8	16	2	1	1	None	Only Koranic	0	1	0	1	0	1	2	wife neg dev	52.5	97.5	No dev	negative	0	0	0	63
19	5	16	1	1	1	None	Only modern	0	1	0	1	0	1	2	wife neg dev	52.5	97.5	No dev	negative	0	0	0	63
17	7	16	0	0	1	Only modern	Both	0	1	0	1	0	3	2	wife pos dev	50	97.5	No dev	No dev	0	0	0	63
16	2	14	0	2	1	Both	Both	1	1	0	1	0	3	2	wife pos dev	68.2927	97.561	No dev	No dev	0	0	0	65
19	11	16	1	0	2	Only Koranic	Both	1	1	0	1	0	2	2	No dev	68.2927	97.561	No dev	No dev	0	0	0	65
16	9	15	0	2	1	None	Only Koranic	1	1	0	1	0	2	2	No dev	68.2927	97.561	No dev	No dev	0	0	0	65
17	10	15	0	1	1	Both	Both	0	1	0	1	0	2	2	No dev	68.2927	97.561	No dev	No dev	0	0	0	65
19	7	16	1	3	1	Only Koranic	Only modern	0	1	0	1	0	2	3	wife neg dev	68.2927	97.561	No dev	No dev	0	0	0	65
19	26	15	2	2	2	None	Both	1	1	0	1	0	1	2	wife neg dev	70.7317	97.561	negative	negative	0	0	0	65
18	7	15	1	2	1	Only modern	Only modern	0	1	0	1	1	1	2	wife neg dev	70.7317	97.561	negative	negative	0	0	0	65
15	10	15	0	1	1	None	Only Koranic	1	1	0	1	0	2	2	No dev	68.2927	97.561	No dev	No dev	0	0	0	65
16	14	16	1	2	1	None	Only Koranic	0	1	0	1	0	2	2	No dev	68.2927	97.561	No dev	No dev	0	0	0	65
19	11	15	1	3	1	None	Only Koranic	1	1	0	1	0	1	2	wife neg dev	70.7317	97.561	negative	negative	0	0	0	65
17	18	15	1	3	2	Only modern	Only Koranic	0	1	0	1	0	2	2	No dev	68.2927	97.561	No dev	No dev	0	0	0	65
19	3	15	0	1	1	None	Only Koranic	0	1	0	1	0	1	2	wife neg dev	70.7317	97.561	negative	negative	0	0	0	65
18	4	15	1	2	1	Only Koranic	None	0	1	1	1	1	1	2	wife neg dev	70.7317	97.561	negative	negative	0	0	0	65
18	9	17	0	1	1	None	Only Koranic	1	1	0	1	0	2	2	No dev	68.2927	97.561	No dev	No dev	0	0	0	65
18	7	17	0	2	1	Only modern	Only Koranic	0	1	1	1	0	2	3	wife neg dev	68.2927	97.561	No dev	No dev	0	0	0	65
19	16	14	2	3	2	None	Only Koranic	1	1	0	1	0	2	3	wife neg dev	68.2927	97.561	No dev	No dev	0	0	0	65
15	10	15	0	2	2	None	Only Koranic	0	1	0	1	0	2	2	No dev	68.2927	97.561	No dev	No dev	0	0	0	65
18	24	16	0	3	1	Both	Both	1	1	0	1	0	3	3	No dev	68.2927	97.561	No dev	No dev	0	0	0	65
17	8	16	0	1	2	Only Koranic	Only Koranic	1	1	0	1	0	2	3	wife neg dev	68.2927	97.561	No dev	No dev	0	0	0	65
17	8	15	0	2	1	None	Only Koranic	1	1	0	1	1	2	2	No dev	68.2927	97.561	No dev	No dev	0	0	0	65
17	3	15	0	1	1	None	Both	1	1	0	1	0	2	3	wife neg dev	68.2927	97.561	No dev	No dev	0	0	0	65
15	8	15	0	2	1	None	Only Koranic	1	1	0	1	0	1	3	wife neg dev	70.7317	97.561	negative	negative	0	0	0	65
15	5	15	0	1	1	None	Only modern	0	1	0	1	0	2	2	No dev	68.2927	97.561	No dev	No dev	0	0	0	65
17	1	15	1	1	1	None	Both	1	1	1	1	0	3	2	wife pos dev	68.2927	97.561	No dev	No dev	0	0	0	65
17	15	17	0	1	1	None	Only Koranic	1	1	0	1	0	2	2	No dev	68.2927	97.561	No dev	No dev	0	0	0	65
18	12	15	0	1	1	Only modern	Only Koranic	1	1	1	1	0	2	2	No dev	68.2927	97.561	No dev	No dev	0	0	0	65
17	23	15	0	4	2	None	Only Koranic	0	1	0	1	0	2	3	wife neg dev	68.2927	97.561	No dev	No dev	0	0	0	65
17	13	15	1	3	1	Only Koranic	Only Koranic	0	1	0	1	0	2	2	No dev	68.2927	97.561	No dev	No dev	0	0	0	65
17	5	15	0	3	1	None	Both	1	1	0	1	0	2	3	wife neg dev	68.2927	97.561	No dev	No dev	0	0	0	65
19	6	12	1	2	1	None	Only Koranic	0	1	0	1	1	2	2	No dev	68.2927	97.561	No dev	No dev	0	0	0	65
18	2	16	0	2	1	None	None	0	1	0	1	1	2	3	wife neg dev	68.2927	97.561	No dev	No dev	0	0	0	65
19	11	17	0	2	1	None	Only modern	0	1	0	1	1	2	2	No dev	68.2927	97.561	No dev	No dev	0	0	0	65
17	3	15	0	1	1	None	Both	0	1	0	1	0	2	1	wife pos dev	68.2927	100	No dev	No dev	0	0	0	65
19	6	17	1	1	1	Only modern	Both	1	1	0	1	0	2	2	No dev	68.2927	97.561	No dev	No dev	0	0	0	65
16	9	15	0	1	2	None	Both	0	1	0	1	0	1	3	wife neg dev	70.7317	97.561	negative	negative	0	0	0	65
17	18	15	0	1	2	Only Koranic	Only modern	0	1	0	1	0	1	2	wife neg dev	70.7317	97.561	negative	negative	0	0	0	65
17	18	15	0	1	1	Only modern	Both	0	1	0	1	0	1	2	wife neg dev	70.7317	97.561	negative	negative	0	0	0	65
18	7	16	0	1	1	None	Only Koranic	0	1	0	1	0	1	3	wife neg dev	70.7317	97.561	negative	negative	0	0	0	65
15	5	15	0	1	1	Only Koranic	Only Koranic	1	1	0	1	0	1	2	wife neg dev	70.7317	97.561	negative	negative	0	0	0	65
18	9	15	0	2	1	Only Koranic	Only Koranic	0	1	1	1	0	1	2	wife neg dev	70.7317	97.561	negative	negative	0	0	0	65
15	7	15	0	1	1	Only Koranic	Only Koranic	0	1	1	1	0	2	2	No dev	68.2927	97.561	No dev	No dev	0	0	0	65
19	10	15	2	3	1	Only Koranic	Both	0	1	1	1	0	1	2	wife neg dev	70.7317	97.561	negative	negative	0	0	0	65
